# Supplementary material for: Spatial Modelling to Inform Public Health Based on Health Surveys: Impact of Unsampled Areas at Lower Geographical Scale
Source: Int J Environ Res Public Health. 2020 Jan 28;17(3):786. doi: 10.3390/ijerph17030786 (PMC7036870; doi:10.3390/ijerph17030786)
Supplement: Supplementary file 1 [file ijerph-17-00786-s001.zip]

Archive with 5 entries (5 files):
- Final_IJERPH_Supplementary_Files.synctex.gz
- Final_IJERPH_Supplementary_Files.tex
- Final_IJERPH_Supplementary_Files.aux
- Final_IJERPH_Supplementary_Files.log
- Final_IJERPH_Supplementary_Files.pdf
