# Supplementary material for: Spatial Modelling to Inform Public Health Based on Health Surveys: Impact of Unsampled Areas at Lower Geographical Scale
Source: Int J Environ Res Public Health. 2020 Jan 28;17(3):786. doi: 10.3390/ijerph17030786 (PMC7036870; doi:10.3390/ijerph17030786)
Supplement: Supplementary file 1 [file ijerph-17-00786-s001.zip › Final_IJERPH_Supplementary_Files.tex]

\documentclass[10pt]{article}

\usepackage[normalem]{ulem}
\usepackage{amsmath}
\usepackage{color, colortbl}
\usepackage{amssymb}
\usepackage{graphicx}
\usepackage{filecontents}
\usepackage{physics}
%\usepackage{cite}
\usepackage{color} 
\usepackage{setspace} 
\usepackage{natbib}
\usepackage{rotating}
\usepackage{amsthm}
\usepackage{multirow}
\usepackage{url}
\usepackage{listings}
\usepackage{fancyhdr}
\newtheorem{name}{Printed output}
\newtheorem{mydef}{Theorem}

\topmargin 0.0cm
\oddsidemargin 0.5cm
\evensidemargin 0.5cm
\textwidth 16cm 
\textheight 21cm
\newcommand\vlspace{\rule{0pt}{2.6ex}}

\usepackage[labelfont=bf,labelsep=period,justification=raggedright]{caption}

\makeatletter
\renewcommand{\@biblabel}[1]{\quad#1.}
\makeatother

\date{}

\doublespacing


\begin{document}
\section*{Supplementary Materials}

 \begin{figure}[!tbh]
\centering
\includegraphics[scale=0.50,trim={4.5cm 3.5cm 4.5cm 3.5cm}]{Figures/Moz_sim1.pdf}
\includegraphics[scale=0.50,trim={4.5cm 3.5cm 4.5cm 3.5cm}]{Figures/Moz_sim2.pdf}
\includegraphics[scale=0.50,trim={4.5cm 3.5cm 4.5cm 3.5cm}]{Figures/Moz_sim3.pdf}
\caption{Simulation 1: Plot of generated random effects $u_k + v_k$ for a weak spatial trend (left), moderate spatial trend (middle) and strong spatial trend (right).\label{GeneratedEffects}}
\end{figure}

\begin{table}[!tbh]
    \centering
    \begin{tabular}{|l|l|l|l|}
    \hline
    \multicolumn{2}{|c|}{(B1)} & \multicolumn{2}{c|}{(B2)}  \\
    \hline
    Parameter & Estimate & Parameter & Estimate  \\
    \hline
    $\hat{\alpha}$ & 0.79  & $\hat{\alpha}$                         & 0.71  \\
                   &       & $\hat{\beta}_{candle}$                 & 0.40  \\
                   &       & $\hat{\beta}_{electricity}$            & 1.39  \\
                   &       & $\hat{\beta}_{firewood }$              & -0.33 \\
                   &       & $\hat{\beta}_{gas}$                    & 1.42  \\
                   &       & $\hat{\beta}_{generator/solar power}$  & 1.01  \\
                   &       & $\hat{\beta}_{oil/kerosene/paraffin}$  & -0.07 \\
                   &       & $\hat{\beta}_{other}$                  & -0.41 \\ 
    \hline
    \end{tabular}
    \caption{Simulation 2: Parameter values for the true $\alpha$- and $\beta$- parameters in scenario's (B1) and (B2)}.
    \label{Initial values}
\end{table}


\begin{table}[!tbh]
\vspace{-3cm}
\centering
\footnotesize
\begin{tabular}{lrrrrrr}
  \hline
\# Missing Districts & UNW & HT & NB & LN & AS & ES \\
 \hline
\multicolumn{3}{l}{Bias$^2$ ($\times 10^3$)} & & & \\
 \hline
0 & 0.03 & 0.03 & 0.71 & 0.86 & 0.63 & 0.74 \\ 
  5 & 0.03 & 0.03 & 0.71 & 0.85 & 0.63 & 0.74 \\ 
  10 & 0.03 & 0.03 & 0.76 & 0.91 & 0.68  & 0.8 \\ 
  15 & 0.03 & 0.03 & 0.87 & 1.03 & 0.78  & 0.91 \\ 
  20 & 0.04 & 0.04 & 0.89 & 1.07 & 0.8 & 0.93 \\ 
  25 & 0.03 & 0.03 & 0.91 & 1.11 & 0.81 & 0.95 \\ 
  30 & 0.05 & 0.05 & 0.87 & 1.04 & 0.76  & 0.91 \\ 
  35 & 0.04 & 0.04 & 0.95 & 1.14 & 0.84  & 0.99 \\ 
  40 & 0.04 & 0.04 & 0.98 & 1.18 & 0.86  & 1.02 \\ 
  45 & 0.06 & 0.06 & 0.83 & 1 & 0.73 & 0.87 \\ 
  50 & 0.04 & 0.04 & 0.77 & 0.93 & 0.68 & 0.81 \\ 
  55 & 0.04 & 0.04 & 0.76 & 0.9 & 0.66  & 0.79 \\ 
  60 & 0.04 & 0.04 & 0.78 & 0.93 & 0.7 & 0.82 \\ 
  65 & 0.04 & 0.04 & 0.65 & 0.78 & 0.57 & 0.68 \\ 
  70 & 0.04 & 0.04 & 0.68 & 0.82 & 0.6 & 0.71 \\
  \hline
\multicolumn{3}{l}{MSE ($\times 10^3$)} & & & \\
\hline
  0 & 3.97 & 3.97 & 2.4 & 2.41 & 2.41 &  2.4 \\ 
  5 & 4.03 & 4.03 & 2.45 & 2.45 & 2.46 &  2.45 \\ 
  10 & 4.02 & 4.02 & 2.52 & 2.53 & 2.52 & 2.52 \\ 
  15 & 3.95 & 3.95 & 2.59 & 2.61 & 2.59 & 2.59 \\ 
  20 & 4.07 & 4.07 & 2.62 & 2.65 & 2.61 & 2.62 \\ 
  25 & 4.12 & 4.12 & 2.6 & 2.64 & 2.6 &  2.6 \\ 
  30 & 4.12 & 4.12 & 2.59 & 2.62 & 2.59  & 2.6 \\ 
  35 & 4.22 & 4.22 & 2.71 & 2.74 & 2.71 & 2.71 \\ 
  40 & 4.13 & 4.13 & 2.72 & 2.76 & 2.72  & 2.73 \\ 
  45 & 3.95 & 3.95 & 2.52 & 2.56 & 2.54  & 2.53 \\ 
  50 & 4.02 & 4.02 & 2.5 & 2.51 & 2.53  & 2.5 \\ 
  55 & 4.11 & 4.11 & 2.57 & 2.57 & 2.61  & 2.57 \\ 
  60 & 4 & 4 & 2.59 & 2.59 & 2.64 &  2.59 \\ 
  65 & 4.11 & 4.11 & 2.5 & 2.47 & 2.55 & 2.49 \\ 
  70 & 4.05 & 4.05 & 2.47 & 2.46 & 2.52 & 2.46 \\ 
    \hline
\multicolumn{3}{l}{Coverage} & & & \\
\hline
  0 & 0.94 & 0.94 & 0.95 & 0.95 & 0.95 & 0.95 \\ 
  5 & 0.94 & 0.94 & 0.95 & 0.95 & 0.95 & 0.95 \\ 
  10 & 0.95 & 0.95 & 0.95 & 0.95 & 0.95 & 0.95 \\ 
  15 & 0.94 & 0.94 & 0.95 & 0.95 & 0.95 & 0.95 \\ 
  20 & 0.94 & 0.94 & 0.95 & 0.95 & 0.95 & 0.95 \\ 
  25 & 0.94 & 0.94 & 0.95 & 0.95 & 0.95 & 0.95 \\ 
  30 & 0.94 & 0.94 & 0.95 & 0.95 & 0.95 & 0.95 \\ 
  35 & 0.94 & 0.94 & 0.95 & 0.95 & 0.95 & 0.95 \\ 
  40 & 0.94 & 0.94 & 0.95 & 0.95 & 0.95 & 0.95 \\ 
  45 & 0.94 & 0.94 & 0.95 & 0.95 & 0.95 & 0.95 \\ 
  50 & 0.94 & 0.94 & 0.95 & 0.95 & 0.95 & 0.95 \\ 
  55 & 0.94 & 0.94 & 0.95 & 0.95 & 0.95 & 0.95 \\ 
  60 & 0.94 & 0.94 & 0.95 & 0.95 & 0.95 & 0.95 \\ 
  65 & 0.94 & 0.94 & 0.94 & 0.95 & 0.95 & 0.95 \\ 
  70 & 0.94 & 0.94 & 0.95 & 0.94 & 0.95 & 0.95 \\ 
   \hline
\end{tabular}
\caption{Simulation 1: Summary statistics of in-sample areas with a weak spatial structure $(A_1)$} \label{Results in-S11}
\end{table}

\begin{table}[!tbh]
\vspace{-2cm}
\centering
\footnotesize
\begin{tabular}{lrrrrrr}
  \hline
\# Missing Districts & UNW & HT & NB & LN & AS & ES \\
 \hline
\multicolumn{3}{l}{Bias$^2$ ($\times 10^3$)} & & &\\
 \hline
  5 &  &  & 1.24 & 1.24 & 1.51 &  1.24 \\ 
  10 & &  & 4.49 & 4.47 & 5.65 &  4.49 \\ 
  15 & &  & 7.69 & 7.68 & 8.21 &  7.69 \\ 
  20 & &  & 8.55 & 8.53 & 9.35 & 8.55 \\ 
  25 & &  & 10.85 & 10.84 & 11.68  & 10.85 \\ 
  30 & &  & 10.94 & 10.93 & 11.82 & 10.94 \\ 
  35 & &  & 10.2 & 10.19 & 10.93 & 10.2 \\ 
  40 & &  & 10.79 & 10.8 & 11.46 & 10.79 \\
  45 & &  & 10.23 & 10.24 & 10.46  & 10.23 \\ 
  50 &  &  & 10.19 & 10.21 & 10.19 & 10.19 \\ 
  55 &  &  & 9.4 & 9.42 & 9.36  & 9.4 \\ 
  60 &  &  & 9.03 & 9.05 & 9.01 & 9.03 \\ 
  65 &  &  & 9.25 & 9.27 & 9.25 & 9.26 \\ 
  70 &  &  & 9.26 & 9.28 & 9.11 & 9.26 \\ 
  \hline
\multicolumn{3}{l}{MSE ($\times 10^3$)} & & & \\
\hline
  5 &  &  & 1.21 & 1.19 & 1.12 & 1.21 \\ 
  10 &  &  & 4.37 & 4.37 & 5 &  4.37 \\ 
  15 &  &  & 7.64 & 7.65 & 8.05 & 7.64 \\ 
  20 &  &  & 8.57 & 8.58 & 9.39 & 8.57 \\ 
  25 &  &  & 10.42 & 10.43 & 11.01 &  10.43 \\ 
  30 &  &  & 10.39 & 10.38 & 10.92 & 10.39 \\ 
  35 &  &  & 9.86 & 9.87 & 10.2 &  9.86 \\ 
  40 &  &  & 10.24 & 10.26 & 10.52 &  10.25 \\ 
  45 &  &  & 10.31 & 10.32 & 10.61 &  10.31 \\ 
  50 &  &  & 10.25 & 10.28 & 10.33 &  10.26 \\ 
  55 &  &  & 9.46 & 9.48 & 9.51 &  9.47 \\ 
  60 &  &  & 9.09 & 9.11 & 9.16 & 9.1 \\ 
  65 &  &  & 9.33 & 9.35 & 9.42 &  9.34 \\ 
  70 &  &  & 9.33 & 9.34 & 9.28 & 9.34 \\ 
  \hline
\multicolumn{3}{l}{Coverage} & & & \\
\hline
  5 &   &  & 1 & 1 & 1 & 1 \\ 
  15 &  &  & 0.99 & 0.98 & 0.97 & 0.99 \\ 
  10 &  &  & 0.99 & 0.99 & 0.97 & 0.99 \\ 
  20 &  &  & 0.99 & 0.98 & 0.95 &  0.99 \\ 
  25 &  &  & 0.94 & 0.93 & 0.91 &  0.94 \\ 
  30 &  &  & 0.95 & 0.94 & 0.92 &  0.95 \\ 
  35 &  &  & 0.96 & 0.95 & 0.94 &  0.96 \\ 
  40 &  &  & 0.96 & 0.95 & 0.94 &  0.96 \\ 
  45 &  &  & 0.97 & 0.96 & 0.95 &  0.97 \\ 
  50 &  &  & 0.97 & 0.97 & 0.96 &  0.97 \\ 
  55 &  &  & 0.98 & 0.98 & 0.98 &  0.98 \\ 
  60 &  &  & 0.98 & 0.98 & 0.99 &  0.98 \\ 
  65 &  &  & 0.99 & 0.98 & 0.98 &  0.99 \\ 
  70 &  &  & 0.99 & 0.98 & 0.99 & 0.99 \\ 
   \hline
\end{tabular}
\caption{Simulation 1: Summary statistics of off-sample areas with a weak spatial structure $(A_1)$} \label{Results off-S11}
\end{table}
\clearpage


\begin{table}[!tbh]
\vspace{-3cm}
\centering
\footnotesize
\begin{tabular}{lrrrrrr}
  \hline
\# Missing Districts & UNW & HT & NB & LN & AS & ES \\
 \hline
\multicolumn{3}{l}{Bias$^2$ ($\times 10^3$)} & & & \\
 \hline
0 & 0.03 & 0.03 & 0.91 & 1.07 & 0.79 &  0.94 \\ 
  5 & 0.03 & 0.03 & 0.88 & 1.04 & 0.76 &  0.92 \\ 
  10 & 0.03 & 0.03 & 0.97 & 1.12 & 0.85 &  1 \\ 
  15 & 0.03 & 0.03 & 1.03 & 1.18 & 0.9 &  1.06 \\ 
  20 & 0.04 & 0.04 & 1.07 & 1.23 & 0.94 & 1.1 \\ 
  25 & 0.04 & 0.04 & 1.06 & 1.22 & 0.92 &  1.09 \\ 
  30 & 0.05 & 0.05 & 1.13 & 1.32 & 0.96 &  1.17 \\ 
  35 & 0.04 & 0.04 & 1.05 & 1.23 & 0.87 &  1.08 \\ 
  40 & 0.04 & 0.04 & 1.1 & 1.26 & 0.92 &  1.13 \\ 
  45 & 0.05 & 0.05 & 0.98 & 1.13 & 0.81 &  1.01 \\
  50 & 0.04 & 0.04 & 1.02 & 1.18 & 0.84 &  1.06 \\ 
  55 & 0.05 & 0.05 & 1.02 & 1.18 & 0.83 & 1.06 \\ 
  60 & 0.04 & 0.04 & 1.03 & 1.19 & 0.84 &  1.07 \\ 
  65 & 0.06 & 0.06 & 0.86 & 1.01 & 0.68 &  0.89 \\ 
  70 & 0.07 & 0.07 & 0.92 & 1.07 & 0.72 &  0.95 \\ 
  \hline
\multicolumn{3}{l}{MSE ($\times 10^3$)} & & & \\
\hline
  0 & 3.91 & 3.91 & 2.11 & 2.14 & 2.09 &  2.11 \\ 
  5 & 4.07 & 4.07 & 2.17 & 2.19 & 2.16 &  2.17 \\ 
  10 & 4.11 & 4.11 & 2.24 & 2.27 & 2.23 &  2.24 \\ 
  15 & 3.94 & 3.94 & 2.26 & 2.3 & 2.24 &  2.26 \\ 
  20 & 4.09 & 4.09 & 2.32 & 2.35 & 2.3 &  2.32 \\ 
  25 & 4.12 & 4.12 & 2.32 & 2.35 & 2.3 &  2.32 \\ 
  30 & 4.24 & 4.24 & 2.35 & 2.41 & 2.32 &  2.36 \\ 
  35 & 4.14 & 4.14 & 2.29 & 2.34 & 2.26 &  2.3 \\ 
  40 & 4.17 & 4.17 & 2.32 & 2.36 & 2.29 &  2.32 \\ 
  45 & 4.06 & 4.06 & 2.21 & 2.24 & 2.19 &  2.22 \\ 
  50 & 4.07 & 4.07 & 2.29 & 2.32 & 2.27 &  2.29 \\ 
  55 & 4.09 & 4.09 & 2.29 & 2.32 & 2.26 &  2.3 \\ 
  60 & 4.02 & 4.02 & 2.3 & 2.33 & 2.27 & 2.31 \\ 
  65 & 4.18 & 4.18 & 2.17 & 2.19 & 2.15 &  2.17 \\ 
  70 & 4.31 & 4.31 & 2.24 & 2.26 & 2.2 &  2.24 \\ 
    \hline
\multicolumn{3}{l}{Coverage} & & & \\
\hline
  0 & 0.94 & 0.94 & 0.95 & 0.94 & 0.95 &  0.95 \\ 
  5 & 0.94 & 0.94 & 0.94 & 0.94 & 0.95 &  0.94 \\ 
  10 & 0.94 & 0.94 & 0.94 & 0.94 & 0.95 & 0.94 \\ 
  15 & 0.94 & 0.94 & 0.94 & 0.94 & 0.95 & 0.94 \\ 
  20 & 0.94 & 0.94 & 0.94 & 0.93 & 0.94 & 0.94 \\ 
  25 & 0.95 & 0.95 & 0.94 & 0.94 & 0.95 & 0.94 \\ 
  30 & 0.94 & 0.94 & 0.94 & 0.93 & 0.94 & 0.94 \\ 
  35 & 0.94 & 0.94 & 0.94 & 0.94 & 0.94 & 0.94 \\ 
  40 & 0.94 & 0.94 & 0.94 & 0.94 & 0.94 & 0.94 \\ 
  45 & 0.94 & 0.94 & 0.94 & 0.94 & 0.95 & 0.95 \\ 
  50 & 0.94 & 0.94 & 0.94 & 0.94 & 0.94 & 0.94 \\ 
  55 & 0.94 & 0.94 & 0.94 & 0.94 & 0.95 & 0.94 \\ 
  60 & 0.94 & 0.94 & 0.94 & 0.94 & 0.95 & 0.94 \\ 
  65 & 0.94 & 0.94 & 0.94 & 0.94 & 0.95 & 0.95 \\ 
  70 & 0.94 & 0.94 & 0.94 & 0.94 & 0.95 & 0.94 \\ 
   \hline
\end{tabular}
\caption{Simulation 1: Summary statistics of in-sample areas with a moderate spatial structure $(A_2)$} \label{Results in-S12}
\end{table}

\begin{table}[!tbh]
\vspace{-2cm}
\centering
\footnotesize
\begin{tabular}{lrrrrrr}
  \hline
\# Missing Districts & UNW & HT & NB & LN & AS & ES \\
 \hline
\multicolumn{3}{l}{Bias$^2$ ($\times 10^3$)} & & &\\
 \hline
  5 &  &  & 1.73 & 1.79 & 1.59 &  1.74 \\ 
  10 &  &  & 4.21 & 4.22 & 4.34 & 4.21 \\ 
  15 &  &  & 5.48 & 5.49 & 5.53 & 5.48 \\ 
  20 &  &  & 5.27 & 5.25 & 5.26 & 5.26 \\ 
  25 &  &  & 5.12 & 5.11 & 5.15 & 5.11 \\ 
  30 &  &  & 6.26 & 6.24 & 6.28 & 6.25 \\ 
  35 &  &  & 6.23 & 6.22 & 6.24 & 6.23 \\ 
  40 &  &  & 6.64 & 6.61 & 6.77 & 6.64 \\ 
  45 &  &  & 6.51 & 6.5 & 6.57 &  6.51 \\ 
  50 &  &  & 6.28 & 6.29 & 6.24 & 6.28 \\ 
  55 &  &  & 6.1 & 6.12 & 6.01 &  6.1 \\ 
  60 &  &  & 6.3 & 6.32 & 6.2 & 6.3 \\ 
  65 &  &  & 6.24 & 6.25 & 6.36 & 6.24 \\ 
  70 &  &  & 6.23 & 6.24 & 6.37 & 6.23 \\ 
  \hline
\multicolumn{3}{l}{MSE ($\times 10^3$)} & & & \\
\hline
  5 &  &  & 1.84 & 1.89 & 1.78 & 1.84 \\ 
  10 &  &  & 4.3 & 4.31 & 4.49 & 4.3 \\ 
  15 &  &  & 5.58 & 5.58 & 5.69 & 5.57 \\ 
  20 &  &  & 5.38 & 5.36 & 5.44 & 5.38 \\ 
  25 &  &  & 5.22 & 5.21 & 5.32 & 5.22 \\ 
  30 &  &  & 6.37 & 6.34 & 6.45 & 6.37 \\ 
  35 &  &  & 6.33 & 6.32 & 6.4 &  6.33 \\ 
  40 &  &  & 6.77 & 6.73 & 6.94 & 6.76 \\ 
  45 &  &  & 6.65 & 6.63 & 6.77 & 6.64 \\ 
  50 &  &  & 6.42 & 6.43 & 6.44 & 6.42 \\ 
  55 &  &  & 6.21 & 6.22 & 6.18 & 6.21 \\ 
  60 &  &  & 6.41 & 6.42 & 6.37 & 6.4 \\ 
  65 &  &  & 6.4 & 6.39 & 6.55 &  6.4 \\ 
  70 &  &  & 6.41 & 6.4 & 6.59 &  6.41 \\ 
     \hline
\multicolumn{3}{l}{Coverage} & & & \\
\hline
  5 &   &  & 1 & 1 & 1 &  1 \\ 
  10 &  &  & 1 & 1 & 1 &  1 \\ 
  15 &  &  & 0.97 & 0.96 & 0.97 & 0.97 \\ 
  20 &  &  & 0.97 & 0.97 & 0.97 & 0.97 \\ 
  25 &  &  & 0.98 & 0.97 & 0.98 & 0.98 \\ 
  30 &  &  & 0.94 & 0.93 & 0.94 & 0.94 \\ 
  35 &  &  & 0.95 & 0.94 & 0.95 & 0.95 \\ 
  40 &  &  & 0.95 & 0.95 & 0.95 & 0.95 \\ 
  45 &  &  & 0.92 & 0.92 & 0.94 & 0.92 \\ 
  50 &  &  & 0.94 & 0.93 & 0.95 & 0.94 \\ 
  55 &  &  & 0.95 & 0.94 & 0.97 & 0.95 \\ 
  60 &  &  & 0.95 & 0.95 & 0.96 & 0.95 \\ 
  65 &  &  & 0.96 & 0.95 & 0.97 & 0.95 \\ 
  70 &  &  & 0.96 & 0.95 & 0.98 & 0.96 \\ 
\hline   
\end{tabular}
\caption{Simulation 1: Summary statistics of off-sample areas with a moderate spatial structure $(A_2)$} \label{Results off-S12}
\end{table}
\clearpage


\begin{table}[!tbh]
\vspace{-3cm}
\centering
\footnotesize
\begin{tabular}{lrrrrrr}
  \hline
\# Missing Districts & UNW & HT & NB & LN & AS &  ES \\
 \hline
\multicolumn{3}{l}{Bias$^2$ ($\times 10^3$)} & & & \\
 \hline
0 & 0.03 & 0.03 & 0.62 & 0.67 & 0.55 & 0.64 \\ 
  5 & 0.03 & 0.03 & 0.62 & 0.67 & 0.54  & 0.63 \\ 
  10 & 0.04 & 0.04 & 0.65 & 0.71 & 0.58 & 0.67 \\ 
  15 & 0.04 & 0.04 & 0.63 & 0.68 & 0.55 & 0.64 \\ 
  20 & 0.04 & 0.04 & 0.57 & 0.62 & 0.49 & 0.58 \\ 
  25 & 0.03 & 0.03 & 0.59 & 0.64 & 0.51 & 0.6 \\ 
  30 & 0.05 & 0.05 & 0.64 & 0.7 & 0.56 & 0.66 \\ 
  35 & 0.04 & 0.04 & 0.67 & 0.73 & 0.55 & 0.68 \\ 
  40 & 0.03 & 0.03 & 0.8 & 0.86 & 0.62 & 0.82 \\
  45 & 0.05 & 0.05 & 0.8 & 0.85 & 0.63 & 0.82 \\ 
  50 & 0.05 & 0.05 & 0.72 & 0.79 & 0.54 & 0.74 \\ 
  55 & 0.06 & 0.06 & 0.77 & 0.84 & 0.59 & 0.79 \\ 
  60 & 0.04 & 0.04 & 0.76 & 0.83 & 0.58 & 0.78 \\ 
  65 & 0.05 & 0.05 & 0.73 & 0.79 & 0.55 & 0.75 \\ 
  70 & 0.04 & 0.04 & 0.61 & 0.65 & 0.43 & 0.62 \\ 
  \hline
\multicolumn{3}{l}{MSE ($\times 10^3$)} & & & \\
\hline
  0 & 3.67 & 3.67 & 1.51 & 1.49 & 1.55 & 1.51 \\ 
  5 & 3.86 & 3.86 & 1.56 & 1.53 & 1.61 & 1.56 \\ 
  10 & 3.8 & 3.8 & 1.6 & 1.58 & 1.65 & 1.6 \\ 
  15 & 3.71 & 3.71 & 1.61 & 1.58 & 1.65 & 1.6 \\ 
  20 & 3.8 & 3.8 & 1.57 & 1.54 & 1.61 & 1.56 \\ 
  25 & 3.88 & 3.88 & 1.6 & 1.58 & 1.65 & 1.6 \\ 
  30 & 3.89 & 3.89 & 1.7 & 1.67 & 1.74 & 1.69 \\ 
  35 & 3.9 & 3.9 & 1.65 & 1.63 & 1.7 & 1.65 \\ 
  40 & 3.97 & 3.97 & 1.69 & 1.68 & 1.72 & 1.69 \\ 
  45 & 3.85 & 3.85 & 1.69 & 1.68 & 1.72 & 1.69 \\ 
  50 & 3.8 & 3.8 & 1.59 & 1.58 & 1.63 & 1.59 \\ 
  55 & 3.86 & 3.86 & 1.66 & 1.65 & 1.7 & 1.66 \\ 
  60 & 3.75 & 3.75 & 1.67 & 1.66 & 1.71 & 1.67 \\ 
  65 & 3.87 & 3.87 & 1.68 & 1.66 & 1.72 & 1.67 \\ 
  70 & 3.86 & 3.86 & 1.5 & 1.48 & 1.57 & 1.49 \\ 
 \hline
\multicolumn{3}{l}{Coverage} & & &  \\
\hline 
  0 & 0.95 & 0.95 & 0.95 & 0.95 & 0.95 & 0.95 \\ 
  5 & 0.94 & 0.94 & 0.95 & 0.95 & 0.95 & 0.95 \\ 
  10 & 0.94 & 0.94 & 0.95 & 0.95 & 0.95 & 0.95 \\ 
  15 & 0.94 & 0.94 & 0.95 & 0.95 & 0.95 & 0.95 \\ 
  20 & 0.95 & 0.95 & 0.95 & 0.95 & 0.95 & 0.95 \\ 
  25 & 0.95 & 0.95 & 0.95 & 0.95 & 0.96 & 0.95 \\ 
  30 & 0.95 & 0.95 & 0.95 & 0.95 & 0.95 & 0.95 \\ 
  35 & 0.94 & 0.94 & 0.95 & 0.94 & 0.95 & 0.95 \\ 
  40 & 0.94 & 0.94 & 0.94 & 0.94 & 0.95 & 0.94 \\ 
  45 & 0.94 & 0.94 & 0.95 & 0.95 & 0.96 & 0.95 \\ 
  50 & 0.94 & 0.94 & 0.95 & 0.95 & 0.96 & 0.95 \\ 
  55 & 0.94 & 0.94 & 0.95 & 0.95 & 0.96 & 0.95 \\ 
  60 & 0.95 & 0.95 & 0.95 & 0.95 & 0.96 & 0.95 \\ 
  65 & 0.94 & 0.94 & 0.95 & 0.95 & 0.96 & 0.95 \\ 
  70 & 0.94 & 0.94 & 0.96 & 0.96 & 0.96 & 0.96 \\ 
   \hline
\end{tabular}
\caption{Simulation 1: Summary statistics of in-sample areas with a strong spatial structure $(A_3)$} \label{Results in-S13}
\end{table}

\begin{table}[!tbh]
\vspace{-2cm}
\centering
\footnotesize
\begin{tabular}{lrrrrrr}
  \hline
\# Missing Districts & UNW & HT & NB & LN & AS & ES \\
 \hline
\multicolumn{3}{l}{Bias$^2$ ($\times 10^3$)} & & &\\
 \hline
  5 &  &  & 1.57 & 1.62 & 1.58 & 1.57 \\ 
  10 &  &  & 2.03 & 2.08 & 2.09 & 2.03 \\ 
  15 &  &  & 1.97 & 2.02 & 2.06 & 1.97 \\ 
  20 &  &  & 2.64 & 2.67 & 2.73 & 2.64 \\ 
  25 &  &  & 2.54 & 2.59 & 2.63 & 2.54 \\ 
  30 &  &  & 2.36 & 2.41 & 2.44 & 2.36 \\ 
  35 &  &  & 3.97 & 3.96 & 3.94 & 3.97 \\ 
  40 &  &  & 4.8 & 4.8 & 4.84 & 4.81 \\ 
  45 &  &  & 4.54 & 4.54 & 4.57 & 4.54 \\ 
  50 &  &  & 4.69 & 4.7 & 4.7 & 4.69 \\ 
  55 &  &  & 4.47 & 4.46 & 4.48 & 4.47 \\ 
  60 &  &  & 4.28 & 4.27 & 4.29 & 4.28 \\ 
  65 &  &  & 4.22 & 4.23 & 4.22 & 4.22 \\ 
  70 &  &  & 5.09 & 5.1 & 5.03 & 5.09 \\ 
  \hline
\multicolumn{3}{l}{MSE ($\times 10^3$)} & & & \\
\hline
  5 &  &  & 1.94 & 1.97 & 1.89 & 1.94 \\ 
  10 &  &  & 2.34 & 2.37 & 2.35 & 2.33 \\ 
  15 &  &  & 2.31 & 2.33 & 2.34 & 2.31 \\ 
  20 &  &  & 2.96 & 2.98 & 3.01 & 2.96 \\ 
  25 &  &  & 2.83 & 2.86 & 2.88 & 2.83 \\ 
  30 &  &  & 2.69 & 2.71 & 2.72 & 2.68 \\ 
  35 &  &  & 4.28 & 4.25 & 4.2 & 4.28 \\ 
  40 &  &  & 5.1 & 5.08 & 5.1 & 5.1 \\ 
  45 &  &  & 4.84 & 4.83 & 4.82 & 4.84 \\ 
  50 &  &  & 4.97 & 4.96 & 4.94 & 4.97 \\ 
  55 &  &  & 4.74 & 4.72 & 4.72 & 4.74 \\ 
  60 &  &  & 4.6 & 4.57 & 4.56 & 4.6 \\ 
  65 &  &  & 4.56 & 4.55 & 4.51 & 4.56 \\ 
  70 &  &  & 5.46 & 5.44 & 5.34 & 5.45 \\ 
 \hline
\multicolumn{3}{l}{Coverage} & & & \\
\hline 
  5 &   &  & 1 & 1 & 1 & 1  \\ 
  10 &   &  & 1 & 1 & 1 & 1 \\ 
  15 &  &  & 1 & 1 & 1 & 1 \\ 
  20 &   &  & 1 & 1 & 1 & 1 \\ 
  25 &  &  & 0.98 & 0.98 & 0.99 & 0.98 \\ 
  30 &   &  & 0.99 & 0.98 & 0.99 & 0.99 \\ 
  35 &   &  & 0.95 & 0.94 & 0.95 & 0.95 \\ 
  40 &   & & 0.91 & 0.9 & 0.92 & 0.9 \\ 
  45 &  &  & 0.92 & 0.91 & 0.94 & 0.92 \\ 
  50 &  &  & 0.91 & 0.91 & 0.95 & 0.91 \\ 
  55 &  &  & 0.92 & 0.92 & 0.95  & 0.92 \\ 
  60 &  &  & 0.93 & 0.93 & 0.96  & 0.93 \\ 
  65 &  & & 0.94 & 0.94 & 0.97 & 0.94 \\ 
  70 &  &  & 0.94 & 0.93 & 0.97 & 0.94 \\ 
   \hline
\end{tabular}
\caption{Simulation 1: Summary statistics of off-sample areas with a strong spatial structure $(A_3)$} \label{Results off-S13}
\end{table}


\clearpage


\begin{table}[!tbh]
\centering
\small
\begin{tabular}{ll|rrrrrr}
  \hline
Scenario (B) & Scenario (A) & UNW & HT & NB & LN & AN & ES \\ 
  \hline
  \multicolumn{8}{c}{Bias$^2$ ($\times 10^3$)}\\
  \hline
  1 & 1 & 0.04 & 0.04 & 1.07 & 1.88 & 1.71 & 1.75 \\ 
  1 & 2 & 0.03 & 0.04 & 0.60 & 0.93 & 0.80 & 0.90 \\ 
  1 & 3 & 0.02 & 0.02 & 0.54 & 0.57 & 0.39 & 0.53 \\ 
  2 & 1 & 0.14 & 0.34 & 0.81 & 1.93 & 1.84 & 1.83 \\ 
  2 & 2 & 0.14 & 0.37 & 0.34 & 0.85 & 0.86 & 0.85 \\ 
  2 & 3 & 0.09 & 0.36 & 0.39 & 0.82 & 0.68 & 0.83 \\ 
        \hline
  \multicolumn{8}{c}{Variance ($\times 10^3$)}\\
  \hline
  1 & 1 & 2.98 & 3.56 & 1.46 & 1.90 & 2.11 & 1.96 \\ 
  1 & 2 & 2.97 & 3.53 & 1.09 & 1.48 & 1.60 & 1.51 \\ 
  1 & 3 & 2.67 & 3.13 & 0.91 & 1.48 & 1.65 & 1.51 \\ 
  2 & 1 & 3 & 3.58 & 1.49 & 1.77 & 1.82 & 1.78 \\ 
  2 & 2 & 2.88 & 3.50 & 1.42 & 1.79 & 1.79 & 1.80 \\ 
  2 & 3 & 2.60 & 3.15 & 1.30 & 1.77 & 1.88 & 1.79 \\ 
          \hline
  \multicolumn{8}{c}{MSE ($\times 10^3$)}\\
  \hline
  1 & 1 & 3.01 & 3.60 & 2.54 & 3.78 & 3.81 & 3.71 \\ 
  1 & 2 & 3 & 3.57 & 1.69 & 2.41 & 2.40 & 2.41 \\ 
  1 & 3 & 2.69 & 3.16 & 1.45 & 2.05 & 2.04 & 2.03 \\ 
  2 & 1 & 3.14 & 3.91 & 2.30 & 3.69 & 3.66 & 3.61 \\ 
  2 & 2 & 3.02 & 3.87 & 1.76 & 2.65 & 2.65 & 2.65 \\ 
  2 & 3 & 2.69 & 3.51 & 1.69 & 2.59 & 2.56 & 2.62 \\ 
          \hline
  \multicolumn{8}{c}{Coverage}\\
  \hline
  1 & 1 & 0.94 & 0.93 & 0.94 & 0.81 & 0.81 & 0.81 \\ 
  1 & 2 & 0.94 & 0.94 & 0.95 & 0.83 & 0.83 & 0.82 \\ 
  1 & 3 & 0.94 & 0.94 & 0.95 & 0.83 & 0.83 & 0.83 \\ 
  2 & 1 & 0.95 & 0.93 & 0.95 & 0.80 & 0.80 & 0.80 \\ 
  2 & 2 & 0.95 & 0.94 & 0.96 & 0.81 & 0.81 & 0.81 \\ 
  2 & 3 & 0.95 & 0.92 & 0.96 & 0.81 & 0.80 & 0.80 \\ 
          \hline
  \multicolumn{8}{c}{Average Length CI}\\
  \hline
  1 & 1 & 0.20 & 0.22 & 0.17 & 0.17 & 0.17 & 0.17 \\ 
  1 & 2 & 0.20 & 0.22 & 0.16 & 0.16 & 0.16 & 0.16 \\ 
  1 & 3 & 0.19 & 0.21 & 0.14 & 0.14 & 0.15 & 0.14 \\ 
  2 & 1 & 0.20 & 0.22 & 0.17 & 0.17 & 0.17 & 0.17 \\ 
  2 & 2 & 0.20 & 0.22 & 0.17 & 0.18 & 0.17 & 0.17 \\ 
  2 & 3 & 0.19 & 0.21 & 0.16 & 0.17 & 0.17 & 0.17 \\ 
  \hline
\end{tabular}
\caption{Simulation 2: Summary Statistics for the in-sample areas for model $(M0)$, not taking into account the auxiliary data} \label{Results in-no energy}
\end{table}


\begin{table}[!tbh]
\centering
\small
\begin{tabular}{ll|rrrrrr}
  \hline
Scenario (B) & Scenario (A) & UNW & HT & NB & LN & AN & ES \\ 
  \hline
  \multicolumn{8}{c}{Bias$^2$ ($\times 10^3$)}\\
  \hline
  1 & 1 &  &  & 7.06  & 6.86 & 6.87 & 6.95 \\ 
  1 & 2 &  &  & 4.91  & 5.01 & 5.16 & 4.95 \\ 
  1 & 3 &  &  & 2.86  & 3.06 & 2.86 & 3.04 \\ 
  2 & 1 &  &  & 10.11 & 9.28 & 9.86 & 9.98 \\ 
  2 & 2 &  &  & 9.08  & 7.96 & 8.38 & 8.58 \\ 
  2 & 3 &  &  & 7.12  & 7.26 & 7.20 & 7.99 \\ 
        \hline
  \multicolumn{8}{c}{Variance ($\times 10^3$)}\\
  \hline
  1 & 1 &  &  & 0.05 & 0.08 & 0.17 & 0.08 \\ 
  1 & 2 &  &  & 0.09 & 0.11 & 0.15 & 0.11 \\ 
  1 & 3 &  &  & 0.25 & 0.34 & 0.28 & 0.33 \\ 
  2 & 1 &  &  & 0.10 & 0.13 & 0.17 & 0.12 \\ 
  2 & 2 &  &  & 0.20 & 0.23 & 0.22 & 0.23 \\ 
  2 & 3 &  &  & 0.23 & 0.28 & 0.26 & 0.27 \\
        \hline
  \multicolumn{8}{c}{MSE ($\times 10^3$)}\\
  \hline
  1 & 1 &  &  & 7.11  & 6.94 & 7.04  & 7.04  \\ 
  1 & 2 &  &  & 5.00  & 5.12 & 5.31  & 5.06  \\ 
  1 & 3 &  &  & 3.11  & 3.40 & 3.15  & 3.37  \\ 
  2 & 1 &  &  & 10.22 & 9.41 & 10.03 & 10.10 \\ 
  2 & 2 &  &  & 9.28  & 8.20 & 8.60  & 8.81  \\ 
  2 & 3 &  &  & 7.35  & 7.54 & 7.46  & 8.26  \\
         \hline
  \multicolumn{8}{c}{Coverage}\\
  \hline
  1 & 1 &  &  & 0.96 & 0.97 & 0.98 & 0.98 \\ 
  1 & 2 &  &  & 0.96 & 0.99 & 0.99 & 0.99 \\ 
  1 & 3 &  &  & 0.99 & 0.99 & 1    & 0.99 \\
  2 & 1 &  &  & 0.94 & 0.94 & 0.95 & 0.94 \\ 
  2 & 2 &  &  & 0.97 & 0.99 & 0.99 & 0.99 \\ 
  2 & 3 &  &  & 0.97 & 0.98 & 1    & 0.98 \\ 
         \hline
  \multicolumn{8}{c}{Average Length CI}\\
  \hline
  1 & 1 &  &  & 0.38 & 0.39 & 0.41 & 0.39 \\ 
  1 & 2 &  &  & 0.29 & 0.32 & 0.34 & 0.32 \\ 
  1 & 3 &  &  & 0.26 & 0.30 & 0.33 & 0.30 \\ 
  2 & 1 &  &  & 0.38 & 0.39 & 0.40 & 0.39 \\ 
  2 & 2 &  &  & 0.38 & 0.41 & 0.40 & 0.41 \\ 
  2 & 3 &  &  & 0.38 & 0.41 & 0.43 & 0.41 \\
   \hline
\end{tabular}
\caption{Simulation 2: Summary Statistics for the off-sample areas for model $(M0)$, not taking into account the auxiliary data}\label{Results off-no energy}
\end{table}


\clearpage


\begin{table}[!tbh]
\centering
\small
\begin{tabular}{ll|rrrrrr}
  \hline
Scenario (B) & Scenario (A) & UNW & HT & NB & LN & AN & ES \\ 
    \hline
  \multicolumn{8}{c}{Bias$^2$ ($\times 10^3$)}\\
  \hline
  1 & 1 & 5.83 & 5.84 & 9.30  & 9.74  & 10.65 & 10.50 \\ 
  1 & 2 & 7.74 & 7.73 & 5.77  & 5.72  & 6.01  & 5.88  \\ 
  1 & 3 & 9.15 & 9.23 & 18.53 & 20.44 & 19.64 & 20.08 \\ 
  2 & 1 & 5.62 & 5.60 & 9.04  & 9.22  & 9.98  & 9.85  \\ 
  2 & 2 & 7.33 & 7.36 & 6.14  & 6.11  & 6.31  & 6.24  \\ 
  2 & 3 & 8.65 & 8.65 & 18.99 & 20.31 & 20.03 & 20.28 \\
        \hline
  \multicolumn{8}{c}{Variance ($\times 10^3$)}\\
  \hline 
  1 & 1 & 3.46 & 3.95 & 0.05 & 0.18 & 0.27 & 0.25 \\ 
  1 & 2 & 3.45 & 3.96 & 0.05 & 0.29 & 0.32 & 0.32 \\ 
  1 & 3 & 3.22 & 3.64 & 0.05 & 0.17 & 0.45 & 0.37 \\ 
  2 & 1 & 3.51 & 4.04 & 0.05 & 0.15 & 0.21 & 0.20 \\ 
  2 & 2 & 3.43 & 3.94 & 0.05 & 0.22 & 0.22 & 0.23 \\ 
  2 & 3 & 3.20 & 3.70 & 0.06 & 0.18 & 0.38 & 0.32 \\
          \hline
  \multicolumn{8}{c}{MSE ($\times 10^3$)}\\
  \hline
  1 & 1 & 9.29  & 9.79  & 9.35  & 9.91  & 10.91 & 10.75 \\ 
  1 & 2 & 11.19 & 11.69 & 5.82  & 6.01  & 6.33  & 6.20  \\ 
  1 & 3 & 12.37 & 12.88 & 18.58 & 20.61 & 20.09 & 20.45 \\ 
  2 & 1 & 9.13  & 9.64  & 9.09  & 9.37  & 10.19 & 10.04 \\ 
  2 & 2 & 10.76 & 11.31 & 6.19  & 6.33  & 6.54  & 6.47  \\ 
  2 & 3 & 11.86 & 12.34 & 19.04 & 20.49 & 20.41 & 20.59 \\ 
           \hline
  \multicolumn{8}{c}{Coverage}\\
  \hline
  1 & 1 & 0.82 & 0.83 & 0.14 & 0.12 & 0.14 & 0.13 \\ 
  1 & 2 & 0.81 & 0.81 & 0.19 & 0.14 & 0.16 & 0.14 \\ 
  1 & 3 & 0.83 & 0.83 & 0.03 & 0.05 & 0.06 & 0.05 \\
  2 & 1 & 0.81 & 0.82 & 0.14 & 0.13 & 0.14 & 0.13 \\ 
  2 & 2 & 0.80 & 0.80 & 0.19 & 0.15 & 0.16 & 0.15 \\ 
  2 & 3 & 0.82 & 0.83 & 0.04 & 0.04 & 0.06 & 0.06 \\
           \hline
  \multicolumn{8}{c}{Average Length CI}\\
  \hline
  1 & 1 & 0.21 & 0.23 & 0.03 & 0.02 & 0.03 & 0.02 \\ 
  1 & 2 & 0.21 & 0.22 & 0.03 & 0.02 & 0.03 & 0.02 \\ 
  1 & 3 & 0.20 & 0.22 & 0.03 & 0.03 & 0.03 & 0.02 \\
  2 & 1 & 0.22 & 0.23 & 0.03 & 0.03 & 0.03 & 0.02 \\ 
  2 & 2 & 0.22 & 0.23 & 0.03 & 0.03 & 0.03 & 0.02 \\ 
  2 & 3 & 0.21 & 0.22 & 0.03 & 0.03 & 0.03 & 0.02 \\
   \hline
\end{tabular}
\caption{Simulation 2: Summary Statistics for the in-sample areas for model $(M1)$. The simulated data was analysed using ``energy" as a covariate.} \label{Results in-S21}
\end{table}


\begin{table}[!tbh]
\centering
\small
\begin{tabular}{ll|rrrrrr}
  \hline
Scenario (B) & Scenario (A) & UNW & HT & NB & LN & AN & ES \\ 
    \hline
  \multicolumn{8}{c}{Bias$^2$ ($\times 10^3$)}\\
  \hline
  1 & 1 &  &  & 7.05  & 6.92  & 7.18  & 7.03  \\ 
  1 & 2 &  &  & 5.33  & 5.37  & 5.62  & 5.47  \\ 
  1 & 3 &  &  & 17.56 & 19.14 & 17.82 & 18.10 \\ 
  2 & 1 &  &  & 7.69  & 7.59  & 7.76  & 7.67  \\ 
  2 & 2 &  &  & 5.95  & 5.98  & 6.13  & 6.05  \\ 
  2 & 3 &  &  & 19.20 & 20.47 & 19.85 & 19.94 \\
          \hline
  \multicolumn{8}{c}{Variance ($\times 10^3$)}\\
  \hline  
  1 & 1 &  &  & 0.06 & 0.18 & 0.25 & 0.24 \\ 
  1 & 2 &  &  & 0.06 & 0.28 & 0.31 & 0.31 \\ 
  1 & 3 &  &  & 0.06 & 0.18 & 0.42 & 0.34 \\ 
  2 & 1 &  &  & 0.06 & 0.16 & 0.21 & 0.20 \\ 
  2 & 2 &  &  & 0.06 & 0.21 & 0.23 & 0.23 \\ 
  2 & 3 &  &  & 0.07 & 0.18 & 0.35 & 0.29 \\ 
            \hline
  \multicolumn{8}{c}{MSE ($\times 10^3$)}\\
  \hline
  1 & 1 &  &  & 7.11  & 7.10  & 7.44  & 7.26 \\ 
  1 & 2 &  &  & 5.39  & 5.66  & 5.94  & 5.78 \\ 
  1 & 3 &  &  & 17.62 & 19.32 & 18.24 & 18.44 \\ 
  2 & 1 &  &  & 7.75  & 7.75  & 7.97  & 7.87 \\ 
  2 & 2 &  &  & 6.01  & 6.20  & 6.36  & 6.28 \\ 
  2 & 3 &  &  & 19.27 & 20.64 & 20.20 & 20.23 \\ 
             \hline
  \multicolumn{8}{c}{Coverage}\\
  \hline
  1 & 1 &  &  & 0.13 & 0.14 & 0.15 & 0.14 \\ 
  1 & 2 &  &  & 0.12 & 0.13 & 0.12 & 0.11 \\ 
  1 & 3 &  &  & 0.09 & 0.07 & 0.06 & 0.06 \\ 
  2 & 1 &  &  & 0.13 & 0.13 & 0.14 & 0.13 \\ 
  2 & 2 &  &  & 0.11 & 0.11 & 0.12 & 0.11 \\ 
  2 & 3 &  &  & 0.09 & 0.07 & 0.06 & 0.05 \\ 
             \hline
  \multicolumn{8}{c}{Av Length CI}\\
  \hline
  1 & 1 &  &  & 0.03 & 0.03 & 0.03 & 0.03 \\ 
  1 & 2 &  &  & 0.03 & 0.03 & 0.03 & 0.03 \\ 
  1 & 3 &  &  & 0.03 & 0.03 & 0.03 & 0.03 \\ 
  2 & 1 &  &  & 0.03 & 0.03 & 0.03 & 0.03 \\ 
  2 & 2 &  &  & 0.03 & 0.03 & 0.03 & 0.03 \\ 
  2 & 3 &  &  & 0.03 & 0.03 & 0.03 & 0.03 \\
   \hline
\end{tabular}
\caption{Simulation 2: Summary Statistics for the off-sample areas for model $(M1)$. The simulated data was analysed using ``energy" as a covariate.}\label{Results off-S21}
\end{table}


\begin{table}[!tbh]
\centering
\small
\begin{tabular}{ll|rrrrrr}
  \hline
Scenario (B) & Scenario (A) & UNW & HT & NB & LN & AN & ES \\ 
    \hline
  \multicolumn{8}{c}{Bias$^2$ ($\times 10^3$)}\\
  \hline
  1 & 1 & 5.83 & 5.84 & 1.07 & 2.56 & 2.36 & 2.42 \\ 
  1 & 2 & 7.74 & 7.73 & 0.60 & 1.14 & 0.92 & 1.04 \\ 
  1 & 3 & 9.15 & 9.23 & 0.54 & 1.30 & 0.70 & 0.90 \\ 
  2 & 1 & 5.62 & 5.60 & 3.09 & 6.20 & 7.29 & 6.84 \\ 
  2 & 2 & 7.33 & 7.36 & 2.03 & 4.79 & 6.23 & 5.66 \\ 
  2 & 3 & 8.65 & 8.65 & 2.72 & 5.13 & 5.99 & 5.66 \\ 
          \hline
  \multicolumn{8}{c}{Variance ($\times 10^3$)}\\
  \hline  
  1 & 1 & 3.46 & 3.95 & 1.46 & 1.90 & 2.19 & 2.06 \\ 
  1 & 2 & 3.45 & 3.96 & 1.09 & 1.66 & 1.89 & 1.78 \\ 
  1 & 3 & 3.22 & 3.64 & 0.91 & 1.51 & 1.80 & 1.65 \\ 
  2 & 1 & 3.51 & 4.04 & 1.49 & 1.94 & 2.30 & 2.27 \\ 
  2 & 2 & 3.43 & 3.94 & 1.42 & 1.81 & 2.12 & 2.09 \\ 
  2 & 3 & 3.20 & 3.70 & 1.31 & 1.81 & 2.14 & 2.02 \\ 
            \hline
  \multicolumn{8}{c}{MSE ($\times 10^3$)}\\
  \hline
  1 & 1 & 9.29  & 9.79  & 2.53 & 4.46 & 4.55 & 4.47 \\ 
  1 & 2 & 11.19 & 11.69 & 1.69 & 2.80 & 2.81 & 2.81 \\ 
  1 & 3 & 12.37 & 12.88 & 1.46 & 2.81 & 2.50 & 2.55 \\   
  2 & 1 & 9.13  & 9.64  & 4.59 & 8.15 & 9.59 & 9.12 \\ 
  2 & 2 & 10.76 & 11.31 & 3.45 & 6.60 & 8.35 & 7.75 \\ 
  2 & 3 & 11.86 & 12.34 & 4.03 & 6.95 & 8.13 & 7.68 \\ 
             \hline
  \multicolumn{8}{c}{Coverage}\\
  \hline
  1 & 1 & 0.82 & 0.83 & 0.84 & 0.71 & 0.70 & 0.70 \\ 
  1 & 2 & 0.81 & 0.81 & 0.84 & 0.73 & 0.73 & 0.73 \\ 
  1 & 3 & 0.83 & 0.83 & 0.83 & 0.69 & 0.73 & 0.71 \\ 
  2 & 1 & 0.81 & 0.82 & 0.69 & 0.63 & 0.61 & 0.62 \\ 
  2 & 2 & 0.80 & 0.80 & 0.68 & 0.67 & 0.62 & 0.63 \\ 
  2 & 3 & 0.82 & 0.83 & 0.69 & 0.65 & 0.63 & 0.64 \\ 
               \hline
  \multicolumn{8}{c}{Average Length CI}\\
  \hline
  1 & 1 & 0.21 & 0.23 & 0.12 & 0.14 & 0.14 & 0.14 \\ 
  1 & 2 & 0.21 & 0.22 & 0.11 & 0.13 & 0.13 & 0.13 \\ 
  1 & 3 & 0.20 & 0.22 & 0.10 & 0.12 & 0.12 & 0.12 \\ 
  2 & 1 & 0.22 & 0.23 & 0.12 & 0.15 & 0.15 & 0.15 \\ 
  2 & 2 & 0.22 & 0.23 & 0.12 & 0.15 & 0.15 & 0.15 \\ 
  2 & 3 & 0.21 & 0.22 & 0.12 & 0.14 & 0.14 & 0.14 \\ 
   \hline
\end{tabular}
\caption{Simulation 2: Summary Statistics for the in-sample areas for model $(M2)$. The simulated data was analysed using the random effects $u^*_k$ \& $v^*_k$.} \label{Results in-S22}
\end{table}

\begin{table}[!tbh]
\centering
\small
\begin{tabular}{ll|rrrrrr}
  \hline
Scenario (B) & Scenario (A) & UNW & HT & UWB & LN & AN & ESS \\ 
    \hline
  \multicolumn{8}{c}{Bias$^2$ ($\times 10^3$)}\\
  \hline
  1 & 1 &  &  & 7.07 & 7.16  & 6.94  & 6.98 \\ 
  1 & 2 &  &  & 4.91 & 4.98  & 5.13  & 4.94 \\ 
  1 & 3 &  &  & 2.86 & 3.95  & 3.24  & 3.41 \\ 
  2 & 1 &  &  & 9.99 & 10.02 & 11.25 & 10.80 \\ 
  2 & 2 &  &  & 8.30 & 9.00  & 10.99 & 10.24 \\ 
  2 & 3 &  &  & 5.70 & 7.28  & 8.01  & 7.73 \\ 
          \hline
  \multicolumn{8}{c}{Variance ($\times 10^3$)}\\
  \hline  
  1 & 1 &  &  & 0.06 & 0.09 & 0.18 & 0.09 \\ 
  1 & 2 &  &  & 0.09 & 0.14 & 0.19 & 0.14 \\ 
  1 & 3 &  &  & 0.25 & 0.34 & 0.31 & 0.35 \\ 
  2 & 1 &  &  & 0.10 & 0.12 & 0.24 & 0.14 \\ 
  2 & 2 &  &  & 0.21 & 0.27 & 0.31 & 0.35 \\ 
  2 & 3 &  &  & 0.23 & 0.27 & 0.27 & 0.29 \\ 
            \hline
  \multicolumn{8}{c}{MSE ($\times 10^3$)}\\
  \hline
  1 & 1 &  &  & 7.13 & 7.25 & 7.11 & 7.07 \\ 
  1 & 2 &  &  & 5.00 & 5.12 & 5.32 & 5.09 \\ 
  1 & 3 &  &  & 3.11 & 4.29 & 3.54 & 3.76 \\ 
  2 & 1 &  &  & 10.10 & 10.14 & 11.49 & 10.94 \\ 
  2 & 2 &  &  & 8.50 & 9.28 & 11.30 & 10.59 \\ 
  2 & 3 &  &  & 5.93 & 7.55 & 8.28 & 8.02 \\ 
             \hline
  \multicolumn{8}{c}{Coverage}\\
  \hline
  1 & 1 &  &  & 0.87 & 0.89 & 0.91 & 0.90 \\ 
  1 & 2 &  &  & 0.83 & 0.87 & 0.90 & 0.88 \\ 
  1 & 3 &  &  & 0.89 & 0.87 & 0.98 & 0.92 \\ 
  2 & 1 &  &  & 0.86 & 0.89 & 0.89 & 0.90 \\ 
  2 & 2 &  &  & 0.89 & 0.91 & 0.90 & 0.91 \\ 
  2 & 3 &  &  & 0.94 & 0.97 & 0.96 & 0.97 \\ 
               \hline
  \multicolumn{8}{c}{Average Length CI}\\
  \hline
  1 & 1 &  &  & 0.28 & 0.29 & 0.31 & 0.29 \\ 
  1 & 2 &  &  & 0.22 & 0.24 & 0.26 & 0.25 \\ 
  1 & 3 &  &  & 0.19 & 0.22 & 0.25 & 0.23 \\ 
  2 & 1 &  &  & 0.28 & 0.33 & 0.34 & 0.35 \\ 
  2 & 2 &  &  & 0.28 & 0.31 & 0.33 & 0.34 \\ 
  2 & 3 &  &  & 0.27 & 0.32 & 0.34 & 0.33 \\ 
   \hline
\end{tabular}
\caption{Simulation 2: Summary Statistics for the off-sample areas for model $(M2)$. The simulated data was analysed using the random effects $u^*_k$ \& $v^*_k$.} \label{Results off-S22}
\end{table}

\begin{table}[ht]
\centering
\small
\begin{tabular}{ll|rrrrrr}
  \hline
Scenario (B) & Scenario (A) & UNW & HT & NB & LN & AN & ES \\ 
    \hline
  \multicolumn{8}{c}{Bias$^2$ ($\times 10^3$)}\\
  \hline
  1 & 1 & 5.83 & 5.84 & 1.07 & 2.54 & 2.34 & 2.38 \\ 
  1 & 2 & 7.74 & 7.73 & 0.60 & 1.12 & 0.91 & 1.01 \\ 
  1 & 3 & 9.15 & 9.23 & 0.54 & 1.26 & 0.66 & 0.84 \\ 
  2 & 1 & 5.62 & 5.60 & 1.12 & 2.46 & 2.58 & 2.25 \\ 
  2 & 2 & 7.33 & 7.36 & 0.65 & 1.21 & 1.20 & 1.06 \\ 
  2 & 3 & 8.65 & 8.65 & 0.63 & 1.38 & 1.03 & 1.00 \\  
          \hline
  \multicolumn{8}{c}{Variance ($\times 10^3$)}\\
  \hline  
  1 & 1 & 3.46 & 3.95 & 1.48 & 2.08 & 2.35 & 2.25 \\ 
  1 & 2 & 3.45 & 3.96 & 1.11 & 1.85 & 2.06 & 1.99 \\ 
  1 & 3 & 3.22 & 3.64 & 0.94 & 1.72 & 1.98 & 1.83 \\ 
  2 & 1 & 3.51 & 4.04 & 1.52 & 2.30 & 2.24 & 2.53 \\ 
  2 & 2 & 3.43 & 3.94 & 1.12 & 1.98 & 1.95 & 2.20 \\ 
  2 & 3 & 3.20 & 3.70 & 0.93 & 1.84 & 1.93 & 1.99 \\ 
            \hline
  \multicolumn{8}{c}{MSE ($\times 10^3$)}\\
  \hline
  1 & 1 & 9.29  & 9.79  & 2.55 & 4.62 & 4.69 & 4.62 \\ 
  1 & 2 & 11.19 & 11.69 & 1.72 & 2.96 & 2.97 & 3.00\\ 
  1 & 3 & 12.37 & 12.88 & 1.48 & 2.98 & 2.64 & 2.66 \\ 
  2 & 1 & 9.13  & 9.64  & 2.64 & 4.76 & 4.82 & 4.78 \\ 
  2 & 2 & 10.76 & 11.31 & 1.76 & 3.19 & 3.15 & 3.26 \\ 
  2 & 3 & 11.86 & 12.34 & 1.56 & 3.22 & 2.95 & 2.99 \\ 
             \hline
  \multicolumn{8}{c}{Coverage}\\
  \hline
  1 & 1 & 0.82 & 0.83 & 0.85 & 0.72 & 0.71 & 0.71 \\ 
  1 & 2 & 0.81 & 0.81 & 0.85 & 0.74 & 0.74 & 0.74 \\ 
  1 & 3 & 0.83 & 0.83 & 0.84 & 0.70 & 0.74 & 0.72 \\ 
  2 & 1 & 0.81 & 0.82 & 0.85 & 0.72 & 0.70 & 0.72 \\ 
  2 & 2 & 0.80 & 0.80 & 0.86 & 0.75 & 0.73 & 0.75 \\ 
  2 & 3 & 0.82 & 0.83 & 0.86 & 0.72 & 0.73 & 0.74 \\ 
               \hline
  \multicolumn{8}{c}{Average Length CI}\\
  \hline
  1 & 1 & 0.21 & 0.23 & 0.13 & 0.14 & 0.14 & 0.14 \\ 
  1 & 2 & 0.21 & 0.22 & 0.12 & 0.13 & 0.13 & 0.13 \\ 
  1 & 3 & 0.20 & 0.22 & 0.11 & 0.12 & 0.13 & 0.12 \\ 
  2 & 1 & 0.22 & 0.23 & 0.13 & 0.15 & 0.14 & 0.15 \\ 
  2 & 2 & 0.22 & 0.23 & 0.12 & 0.14 & 0.13 & 0.14 \\ 
  2 & 3 & 0.21 & 0.22 & 0.11 & 0.13 & 0.13 & 0.13 \\ 
   \hline
\end{tabular}
\caption{Simulation 2: Summary Statistics for the in-sample areas for model $(M3)$. The simulated data was analysed using the random effects $u^*_k$ \& $v^*_k$ and ``energy" as a covariate.} \label{Results in-S23}
\end{table}


\begin{table}[!tbh]
\centering
\small
\begin{tabular}{ll|rrrrrr}
  \hline
Scenario (B) & Scenario (A) & UNW & HT & NB & LN & AN & ES \\ 
    \hline
  \multicolumn{8}{c}{Bias$^2$ ($\times 10^3$)}\\
  \hline
  1 & 1 &  &  & 7.08 & 7.19 & 6.88 & 6.94 \\ 
  1 & 2 &  &  & 4.89 & 4.99 & 5.12 & 4.94 \\ 
  1 & 3 &  &  & 2.88 & 4.00 & 3.25 & 3.38 \\ 
  2 & 1 &  &  & 7.75 & 7.80 & 7.49 & 7.64 \\ 
  2 & 2 &  &  & 5.44 & 5.54 & 5.66 & 5.49 \\ 
  2 & 3 &  &  & 3.17 & 4.34 & 3.90 & 3.75 \\ 
          \hline
  \multicolumn{8}{c}{Variance ($\times 10^3$)}\\
  \hline 
  1 & 1 &  &  & 0.09 & 0.18 & 0.27 & 0.20 \\ 
  1 & 2 &  &  & 0.12 & 0.27 & 0.32 & 0.27 \\ 
  1 & 3 &  &  & 0.28 & 0.48 & 0.44 & 0.51 \\ 
  2 & 1 &  &  & 0.09 & 0.19 & 0.31 & 0.21 \\ 
  2 & 2 &  &  & 0.15 & 0.27 & 0.35 & 0.28 \\ 
  2 & 3 &  &  & 0.27 & 0.44 & 0.41 & 0.50 \\ 
            \hline
  \multicolumn{8}{c}{MSE ($\times 10^3$)}\\
  \hline
  1 & 1 &  &  & 7.16 & 7.37 & 7.15 & 7.14 \\ 
  1 & 2 &  &  & 5.01 & 5.26 & 5.44 & 5.21 \\ 
  1 & 3 &  &  & 3.16 & 4.48 & 3.69 & 3.89 \\ 
  2 & 1 &  &  & 7.84 & 7.99 & 7.81 & 7.85 \\ 
  2 & 2 &  &  & 5.59 & 5.82 & 6.01 & 5.78 \\ 
  2 & 3 &  &  & 3.44 & 4.79 & 4.30 & 4.25 \\ 
             \hline
  \multicolumn{8}{c}{Coverage}\\
  \hline
  1 & 1 &  &  & 0.87 & 0.89 & 0.92 & 0.91 \\ 
  1 & 2 &  &  & 0.83 & 0.88 & 0.90 & 0.88 \\ 
  1 & 3 &  &  & 0.89 & 0.88 & 0.98 & 0.92 \\ 
  2 & 1 &  &  & 0.86 & 0.90 & 0.88 & 0.91 \\ 
  2 & 2 &  &  & 0.83 & 0.87 & 0.86 & 0.89 \\ 
  2 & 3 &  &  & 0.90 & 0.91 & 0.97 & 0.94 \\ 
               \hline
  \multicolumn{8}{c}{Average Length CI}\\
  \hline
  1 & 1 &  &  & 0.28 & 0.30 & 0.31 & 0.30 \\ 
  1 & 2 &  &  & 0.22 & 0.25 & 0.27 & 0.25 \\ 
  1 & 3 &  &  & 0.19 & 0.23 & 0.25 & 0.23 \\ 
  2 & 1 &  &  & 0.29 & 0.31 & 0.29 & 0.32 \\ 
  2 & 2 &  &  & 0.23 & 0.26 & 0.26 & 0.27 \\ 
  2 & 3 &  &  & 0.20 & 0.24 & 0.26 & 0.25 \\ 
   \hline
\end{tabular}
\caption{Simulation 2: Summary Statistics for the off-sample areas for model $(M3)$. The simulated data was analysed using the random effects $u^*_k$ \& $v^*_k$ and ``energy" as a covariate.} \label{Results off-S23}
\end{table}


\begin{figure}[t!]
\centering
\includegraphics[scale=0.6]{Figures/sim2_variance.pdf}
\caption{Simulation 2: Variance}\label{fig4:simulatie2}
\end{figure}

\begin{figure}[t!]
\centering
\includegraphics[scale=0.6]{Figures/Sim2_CI.pdf}
\caption{Simulation 2: Length Confidence Intervals}\label{fig5:simulatie2}
\end{figure}


\end{document}
