# Supplementary material for: Spatial Modelling to Inform Public Health Based on Health Surveys: Impact of Unsampled Areas at Lower Geographical Scale
Source: Int J Environ Res Public Health. 2020 Jan 28;17(3):786. doi: 10.3390/ijerph17030786 (PMC7036870; doi:10.3390/ijerph17030786)
Supplement: Supplementary file 1 [file ijerph-17-00786-s001.zip › Final_IJERPH_Supplementary_Files.aux]

\relax 
\@writefile{lof}{\contentsline {figure}{\numberline {1}{\ignorespaces Simulation 1: Plot of generated random effects $u_k + v_k$ for a weak spatial trend (left), moderate spatial trend (middle) and strong spatial trend (right).\relax }}{1}}
\providecommand*\caption@xref[2]{\@setref\relax\@undefined{#1}}
\newlabel{GeneratedEffects}{{1}{1}}
\@writefile{lot}{\contentsline {table}{\numberline {1}{\ignorespaces Simulation 2: Parameter values for the true $\alpha $- and $\beta $- parameters in scenario's (B1) and (B2)\relax }}{1}}
\newlabel{Initial values}{{1}{1}}
\@writefile{lot}{\contentsline {table}{\numberline {2}{\ignorespaces Simulation 1: Summary statistics of in-sample areas with a weak spatial structure $(A_1)$\relax }}{2}}
\newlabel{Results in-S11}{{2}{2}}
\@writefile{lot}{\contentsline {table}{\numberline {3}{\ignorespaces Simulation 1: Summary statistics of off-sample areas with a weak spatial structure $(A_1)$\relax }}{3}}
\newlabel{Results off-S11}{{3}{3}}
\@writefile{lot}{\contentsline {table}{\numberline {4}{\ignorespaces Simulation 1: Summary statistics of in-sample areas with a moderate spatial structure $(A_2)$\relax }}{4}}
\newlabel{Results in-S12}{{4}{4}}
\@writefile{lot}{\contentsline {table}{\numberline {5}{\ignorespaces Simulation 1: Summary statistics of off-sample areas with a moderate spatial structure $(A_2)$\relax }}{5}}
\newlabel{Results off-S12}{{5}{5}}
\@writefile{lot}{\contentsline {table}{\numberline {6}{\ignorespaces Simulation 1: Summary statistics of in-sample areas with a strong spatial structure $(A_3)$\relax }}{6}}
\newlabel{Results in-S13}{{6}{6}}
\@writefile{lot}{\contentsline {table}{\numberline {7}{\ignorespaces Simulation 1: Summary statistics of off-sample areas with a strong spatial structure $(A_3)$\relax }}{7}}
\newlabel{Results off-S13}{{7}{7}}
\@writefile{lot}{\contentsline {table}{\numberline {8}{\ignorespaces Simulation 2: Summary Statistics for the in-sample areas for model $(M0)$, not taking into account the auxiliary data\relax }}{8}}
\newlabel{Results in-no energy}{{8}{8}}
\@writefile{lot}{\contentsline {table}{\numberline {9}{\ignorespaces Simulation 2: Summary Statistics for the off-sample areas for model $(M0)$, not taking into account the auxiliary data\relax }}{9}}
\newlabel{Results off-no energy}{{9}{9}}
\@writefile{lot}{\contentsline {table}{\numberline {10}{\ignorespaces Simulation 2: Summary Statistics for the in-sample areas for model $(M1)$. The simulated data was analysed using ``energy" as a covariate.\relax }}{10}}
\newlabel{Results in-S21}{{10}{10}}
\@writefile{lot}{\contentsline {table}{\numberline {11}{\ignorespaces Simulation 2: Summary Statistics for the off-sample areas for model $(M1)$. The simulated data was analysed using ``energy" as a covariate.\relax }}{11}}
\newlabel{Results off-S21}{{11}{11}}
\@writefile{lot}{\contentsline {table}{\numberline {12}{\ignorespaces Simulation 2: Summary Statistics for the in-sample areas for model $(M2)$. The simulated data was analysed using the random effects $u^*_k$ \& $v^*_k$.\relax }}{12}}
\newlabel{Results in-S22}{{12}{12}}
\@writefile{lot}{\contentsline {table}{\numberline {13}{\ignorespaces Simulation 2: Summary Statistics for the off-sample areas for model $(M2)$. The simulated data was analysed using the random effects $u^*_k$ \& $v^*_k$.\relax }}{13}}
\newlabel{Results off-S22}{{13}{13}}
\@writefile{lot}{\contentsline {table}{\numberline {14}{\ignorespaces Simulation 2: Summary Statistics for the in-sample areas for model $(M3)$. The simulated data was analysed using the random effects $u^*_k$ \& $v^*_k$ and ``energy" as a covariate.\relax }}{14}}
\newlabel{Results in-S23}{{14}{14}}
\@writefile{lot}{\contentsline {table}{\numberline {15}{\ignorespaces Simulation 2: Summary Statistics for the off-sample areas for model $(M3)$. The simulated data was analysed using the random effects $u^*_k$ \& $v^*_k$ and ``energy" as a covariate.\relax }}{15}}
\newlabel{Results off-S23}{{15}{15}}
\@writefile{lof}{\contentsline {figure}{\numberline {2}{\ignorespaces Simulation 2: Variance\relax }}{16}}
\newlabel{fig4:simulatie2}{{2}{16}}
\@writefile{lof}{\contentsline {figure}{\numberline {3}{\ignorespaces Simulation 2: Length Confidence Intervals\relax }}{16}}
\newlabel{fig5:simulatie2}{{3}{16}}
