# Supplementary material for: Spatial Modelling to Inform Public Health Based on Health Surveys: Impact of Unsampled Areas at Lower Geographical Scale
Source: Int J Environ Res Public Health. 2020 Jan 28;17(3):786. doi: 10.3390/ijerph17030786 (PMC7036870; doi:10.3390/ijerph17030786)
Supplement: Supplementary file 1 [file ijerph-17-00786-s001.zip › Final_IJERPH_Supplementary_Files.log]

This is pdfTeX, Version 3.1415926-2.5-1.40.14 (MiKTeX 2.9 64-bit) (preloaded format=pdflatex 2015.1.16)  20 JAN 2020 15:40
entering extended mode
**Final_IJERPH_Supplementary_Files.tex

(C:\Users\lucp8347\Desktop\PhD\Mozambique_survey\IJERPH\Final_IJERPH_Supplement
ary_Files.tex
LaTeX2e <2014/05/01>
Babel <3.9l> and hyphenation patterns for 68 languages loaded.
("C:\Program Files\MiKTeX 2.9\tex\latex\base\article.cls"
Document Class: article 2007/10/19 v1.4h Standard LaTeX document class
("C:\Program Files\MiKTeX 2.9\tex\latex\base\size10.clo"
File: size10.clo 2007/10/19 v1.4h Standard LaTeX file (size option)
)
\c@part=\count79
\c@section=\count80
\c@subsection=\count81
\c@subsubsection=\count82
\c@paragraph=\count83
\c@subparagraph=\count84
\c@figure=\count85
\c@table=\count86
\abovecaptionskip=\skip41
\belowcaptionskip=\skip42
\bibindent=\dimen102
)
("C:\Program Files\MiKTeX 2.9\tex\latex\ulem\ulem.sty"
\UL@box=\box26
\UL@hyphenbox=\box27
\UL@skip=\skip43
\UL@hook=\toks14
\UL@height=\dimen103
\UL@pe=\count87
\UL@pixel=\dimen104
\ULC@box=\box28
Package: ulem 2012/05/18
\ULdepth=\dimen105
)
("C:\Program Files\MiKTeX 2.9\tex\latex\amsmath\amsmath.sty"
Package: amsmath 2013/01/14 v2.14 AMS math features
\@mathmargin=\skip44

For additional information on amsmath, use the `?' option.
("C:\Program Files\MiKTeX 2.9\tex\latex\amsmath\amstext.sty"
Package: amstext 2000/06/29 v2.01

("C:\Program Files\MiKTeX 2.9\tex\latex\amsmath\amsgen.sty"
File: amsgen.sty 1999/11/30 v2.0
\@emptytoks=\toks15
\ex@=\dimen106
))
("C:\Program Files\MiKTeX 2.9\tex\latex\amsmath\amsbsy.sty"
Package: amsbsy 1999/11/29 v1.2d
\pmbraise@=\dimen107
)
("C:\Program Files\MiKTeX 2.9\tex\latex\amsmath\amsopn.sty"
Package: amsopn 1999/12/14 v2.01 operator names
)
\inf@bad=\count88
LaTeX Info: Redefining \frac on input line 210.
\uproot@=\count89
\leftroot@=\count90
LaTeX Info: Redefining \overline on input line 306.
\classnum@=\count91
\DOTSCASE@=\count92
LaTeX Info: Redefining \ldots on input line 378.
LaTeX Info: Redefining \dots on input line 381.
LaTeX Info: Redefining \cdots on input line 466.
\Mathstrutbox@=\box29
\strutbox@=\box30
\big@size=\dimen108
LaTeX Font Info:    Redeclaring font encoding OML on input line 566.
LaTeX Font Info:    Redeclaring font encoding OMS on input line 567.
\macc@depth=\count93
\c@MaxMatrixCols=\count94
\dotsspace@=\muskip10
\c@parentequation=\count95
\dspbrk@lvl=\count96
\tag@help=\toks16
\row@=\count97
\column@=\count98
\maxfields@=\count99
\andhelp@=\toks17
\eqnshift@=\dimen109
\alignsep@=\dimen110
\tagshift@=\dimen111
\tagwidth@=\dimen112
\totwidth@=\dimen113
\lineht@=\dimen114
\@envbody=\toks18
\multlinegap=\skip45
\multlinetaggap=\skip46
\mathdisplay@stack=\toks19
LaTeX Info: Redefining \[ on input line 2665.
LaTeX Info: Redefining \] on input line 2666.
)
("C:\Program Files\MiKTeX 2.9\tex\latex\graphics\color.sty"
Package: color 2014/04/23 v1.1a Standard LaTeX Color (DPC)

("C:\Program Files\MiKTeX 2.9\tex\latex\00miktex\color.cfg"
File: color.cfg 2007/01/18 v1.5 color configuration of teTeX/TeXLive
)
Package color Info: Driver file: pdftex.def on input line 137.

("C:\Program Files\MiKTeX 2.9\tex\latex\pdftex-def\pdftex.def"
File: pdftex.def 2011/05/27 v0.06d Graphics/color for pdfTeX

("C:\Program Files\MiKTeX 2.9\tex\generic\oberdiek\infwarerr.sty"
Package: infwarerr 2010/04/08 v1.3 Providing info/warning/error messages (HO)
)
("C:\Program Files\MiKTeX 2.9\tex\generic\oberdiek\ltxcmds.sty"
Package: ltxcmds 2011/11/09 v1.22 LaTeX kernel commands for general use (HO)
)
\Gread@gobject=\count100
))
("C:\Program Files\MiKTeX 2.9\tex\latex\colortbl\colortbl.sty"
Package: colortbl 2012/02/13 v1.0a Color table columns (DPC)

("C:\Program Files\MiKTeX 2.9\tex\latex\tools\array.sty"
Package: array 2008/09/09 v2.4c Tabular extension package (FMi)
\col@sep=\dimen115
\extrarowheight=\dimen116
\NC@list=\toks20
\extratabsurround=\skip47
\backup@length=\skip48
)
\everycr=\toks21
\minrowclearance=\skip49
)
("C:\Program Files\MiKTeX 2.9\tex\latex\amsfonts\amssymb.sty"
Package: amssymb 2013/01/14 v3.01 AMS font symbols

("C:\Program Files\MiKTeX 2.9\tex\latex\amsfonts\amsfonts.sty"
Package: amsfonts 2013/01/14 v3.01 Basic AMSFonts support
\symAMSa=\mathgroup4
\symAMSb=\mathgroup5
LaTeX Font Info:    Overwriting math alphabet `\mathfrak' in version `bold'
(Font)                  U/euf/m/n --> U/euf/b/n on input line 106.
))
("C:\Program Files\MiKTeX 2.9\tex\latex\graphics\graphicx.sty"
Package: graphicx 2014/04/25 v1.0g Enhanced LaTeX Graphics (DPC,SPQR)

("C:\Program Files\MiKTeX 2.9\tex\latex\graphics\keyval.sty"
Package: keyval 2014/05/08 v1.15 key=value parser (DPC)
\KV@toks@=\toks22
)
("C:\Program Files\MiKTeX 2.9\tex\latex\graphics\graphics.sty"
Package: graphics 2009/02/05 v1.0o Standard LaTeX Graphics (DPC,SPQR)

("C:\Program Files\MiKTeX 2.9\tex\latex\graphics\trig.sty"
Package: trig 1999/03/16 v1.09 sin cos tan (DPC)
)
("C:\Program Files\MiKTeX 2.9\tex\latex\00miktex\graphics.cfg"
File: graphics.cfg 2007/01/18 v1.5 graphics configuration of teTeX/TeXLive
)
Package graphics Info: Driver file: pdftex.def on input line 91.
)
\Gin@req@height=\dimen117
\Gin@req@width=\dimen118
)
("C:\Program Files\MiKTeX 2.9\tex\latex\filecontents\filecontents.sty"
Package: filecontents 2011/10/08 v1.3 Create an external file from within a LaT
eX document
)
("C:\Program Files\MiKTeX 2.9\tex\latex\physics\physics.sty"
Package: physics 

("C:\Program Files\MiKTeX 2.9\tex\latex\l3packages\xparse\xparse.sty"
("C:\Program Files\MiKTeX 2.9\tex\latex\l3kernel\expl3.sty"
Package: expl3 2014/09/15 v5423 L3 programming layer (loader) 

("C:\Program Files\MiKTeX 2.9\tex\latex\l3kernel\expl3-code.tex"
Package: expl3 2014/09/15 v5423 L3 programming layer (code) 
L3 Module: l3bootstrap 2014/08/23 v5354 L3 Bootstrap code

("C:\Program Files\MiKTeX 2.9\tex\latex\misc\etex.sty"
Package: etex 1998/03/26 v2.0 eTeX basic definition package (PEB)
\et@xins=\count101
)
L3 Module: l3names 2014/08/22 v5343 L3 Namespace for primitives
L3 Module: l3basics 2014/08/24 v5364 L3 Basic definitions
L3 Module: l3expan 2014/08/22 v5349 L3 Argument expansion
L3 Module: l3tl 2014/08/24 v5359 L3 Token lists
L3 Module: l3str 2014/08/24 v5368 L3 Strings
L3 Module: l3seq 2014/08/23 v5354 L3 Sequences and stacks
L3 Module: l3int 2014/09/14 v5421 L3 Integers
\c_max_int=\count102
\l_tmpa_int=\count103
\l_tmpb_int=\count104
\g_tmpa_int=\count105
\g_tmpb_int=\count106
L3 Module: l3quark 2014/08/23 v5354 L3 Quarks
L3 Module: l3prg 2014/08/23 v5354 L3 Control structures
\g__prg_map_int=\count107
L3 Module: l3clist 2014/08/23 v5354 L3 Comma separated lists
L3 Module: l3token 2014/09/15 v5422 L3 Experimental token manipulation
L3 Module: l3prop 2014/08/23 v5354 L3 Property lists
L3 Module: l3msg 2014/08/24 v5358 L3 Messages
L3 Module: l3file 2014/08/24 v5369 L3 File and I/O operations
\l_iow_line_count_int=\count108
\l__iow_target_count_int=\count109
\l__iow_current_line_int=\count110
\l__iow_current_word_int=\count111
\l__iow_current_indentation_int=\count112
L3 Module: l3skip 2014/08/23 v5354 L3 Dimensions and skips
\c_zero_dim=\dimen119
\c_max_dim=\dimen120
\l_tmpa_dim=\dimen121
\l_tmpb_dim=\dimen122
\g_tmpa_dim=\dimen123
\g_tmpb_dim=\dimen124
\c_zero_skip=\skip50
\c_max_skip=\skip51
\l_tmpa_skip=\skip52
\l_tmpb_skip=\skip53
\g_tmpa_skip=\skip54
\g_tmpb_skip=\skip55
\c_zero_muskip=\muskip11
\c_max_muskip=\muskip12
\l_tmpa_muskip=\muskip13
\l_tmpb_muskip=\muskip14
\g_tmpa_muskip=\muskip15
\g_tmpb_muskip=\muskip16
L3 Module: l3keys 2014/08/23 v5354 L3 Key-value interfaces
\g__keyval_level_int=\count113
\l_keys_choice_int=\count114
L3 Module: l3fp 2014/08/22 v5336 L3 Floating points
\c__fp_leading_shift_int=\count115
\c__fp_middle_shift_int=\count116
\c__fp_trailing_shift_int=\count117
\c__fp_big_leading_shift_int=\count118
\c__fp_big_middle_shift_int=\count119
\c__fp_big_trailing_shift_int=\count120
\c__fp_Bigg_leading_shift_int=\count121
\c__fp_Bigg_middle_shift_int=\count122
\c__fp_Bigg_trailing_shift_int=\count123
L3 Module: l3box 2014/08/23 v5354 L3 Experimental boxes
\c_empty_box=\box31
\l_tmpa_box=\box32
\l_tmpb_box=\box33
\g_tmpa_box=\box34
\g_tmpb_box=\box35
L3 Module: l3coffins 2014/08/23 v5354 L3 Coffin code layer
\l__coffin_internal_box=\box36
\l__coffin_internal_dim=\dimen125
\l__coffin_offset_x_dim=\dimen126
\l__coffin_offset_y_dim=\dimen127
\l__coffin_x_dim=\dimen128
\l__coffin_y_dim=\dimen129
\l__coffin_x_prime_dim=\dimen130
\l__coffin_y_prime_dim=\dimen131
\c_empty_coffin=\box37
\l__coffin_aligned_coffin=\box38
\l__coffin_aligned_internal_coffin=\box39
\l_tmpa_coffin=\box40
\l_tmpb_coffin=\box41
\l__coffin_display_coffin=\box42
\l__coffin_display_coord_coffin=\box43
\l__coffin_display_pole_coffin=\box44
\l__coffin_display_offset_dim=\dimen132
\l__coffin_display_x_dim=\dimen133
\l__coffin_display_y_dim=\dimen134
L3 Module: l3color 2014/08/23 v5354 L3 Experimental color support
L3 Module: l3candidates 2014/08/24 v5366 L3 Experimental additions to l3kernel
\l__box_top_dim=\dimen135
\l__box_bottom_dim=\dimen136
\l__box_left_dim=\dimen137
\l__box_right_dim=\dimen138
\l__box_top_new_dim=\dimen139
\l__box_bottom_new_dim=\dimen140
\l__box_left_new_dim=\dimen141
\l__box_right_new_dim=\dimen142
\l__box_internal_box=\box45
\l__coffin_bounding_shift_dim=\dimen143
\l__coffin_left_corner_dim=\dimen144
\l__coffin_right_corner_dim=\dimen145
\l__coffin_bottom_corner_dim=\dimen146
\l__coffin_top_corner_dim=\dimen147
\l__coffin_scaled_total_height_dim=\dimen148
\l__coffin_scaled_width_dim=\dimen149
)
("C:\Program Files\MiKTeX 2.9\tex\latex\l3kernel\l3unicode-data.def"
File: l3unicode-data.def 2014/08/12 v5276 L3 Unicode data
)
("C:\Program Files\MiKTeX 2.9\tex\latex\l3kernel\l3pdfmode.def"
File: l3pdfmode.def 2014/08/24 v5366 L3 Experimental driver: PDF mode
\l__driver_color_stack_int=\count124
))
Package: xparse 2014/09/15 v5423 L3 Experimental document command parser
\l__xparse_current_arg_int=\count125
\l__xparse_m_args_int=\count126
\l__xparse_mandatory_args_int=\count127
\l__xparse_processor_int=\count128
\l__xparse_v_nesting_int=\count129
)
.................................................
. LaTeX info: "xparse/define-command"
. 
. Defining command \vnabla with sig. '' on line 25.
.................................................
.................................................
. LaTeX info: "xparse/define-command"
. 
. Defining command \varE with sig. '' on line 29.
.................................................
.................................................
. LaTeX info: "xparse/define-command"
. 
. Defining command \ordersymbol with sig. '' on line 30.
.................................................
.................................................
. LaTeX info: "xparse/define-command"
. 
. Defining command \lparen with sig. '' on line 31.
.................................................
.................................................
. LaTeX info: "xparse/define-command"
. 
. Defining command \rparen with sig. '' on line 32.
.................................................
.................................................
. LaTeX info: "xparse/define-command"
. 
. Defining command \quantity with sig. '' on line 35.
.................................................
.................................................
. LaTeX info: "xparse/define-command"
. 
. Defining command \@quantity with sig. ' t\big t\Big t\bigg t\Bigg g o d()
. d|| ' on line 62.
.................................................
.................................................
. LaTeX info: "xparse/define-command"
. 
. Defining command \qty with sig. '' on line 63.
.................................................
.................................................
. LaTeX info: "xparse/define-command"
. 
. Defining command \pqty with sig. ' l m ' on line 64.
.................................................
.................................................
. LaTeX info: "xparse/define-command"
. 
. Defining command \bqty with sig. ' l m ' on line 65.
.................................................
.................................................
. LaTeX info: "xparse/define-command"
. 
. Defining command \Bqty with sig. ' l m ' on line 66.
.................................................
.................................................
. LaTeX info: "xparse/define-command"
. 
. Defining command \vqty with sig. ' l m ' on line 67.
.................................................
.................................................
. LaTeX info: "xparse/define-command"
. 
. Defining command \pmqty with sig. 'm' on line 70.
.................................................
.................................................
. LaTeX info: "xparse/define-command"
. 
. Defining command \Pmqty with sig. 'm' on line 71.
.................................................
.................................................
. LaTeX info: "xparse/define-command"
. 
. Defining command \bmqty with sig. 'm' on line 72.
.................................................
.................................................
. LaTeX info: "xparse/define-command"
. 
. Defining command \vmqty with sig. 'm' on line 73.
.................................................
.................................................
. LaTeX info: "xparse/define-command"
. 
. Defining command \matrixquantity with sig. '' on line 74.
.................................................
.................................................
. LaTeX info: "xparse/define-command"
. 
. Defining command \@matrixquantity with sig. ' s g o d() d|| ' on line 100.
.................................................
.................................................
. LaTeX info: "xparse/define-command"
. 
. Defining command \mqty with sig. '' on line 101.
.................................................
.................................................
. LaTeX info: "xparse/define-command"
. 
. Defining command \matrixdeterminant with sig. 'm' on line 102.
.................................................
.................................................
. LaTeX info: "xparse/define-command"
. 
. Defining command \mdet with sig. '' on line 103.
.................................................
.................................................
. LaTeX info: "xparse/define-command"
. 
. Defining command \spmqty with sig. 'm' on line 105.
.................................................
.................................................
. LaTeX info: "xparse/define-command"
. 
. Defining command \sPmqty with sig. 'm' on line 106.
.................................................
.................................................
. LaTeX info: "xparse/define-command"
. 
. Defining command \sbmqty with sig. 'm' on line 107.
.................................................
.................................................
. LaTeX info: "xparse/define-command"
. 
. Defining command \svmqty with sig. 'm' on line 108.
.................................................
.................................................
. LaTeX info: "xparse/define-command"
. 
. Defining command \smallmatrixquantity with sig. ' s g o d() d|| ' on line
. 133.
.................................................
.................................................
. LaTeX info: "xparse/define-command"
. 
. Defining command \smqty with sig. '' on line 134.
.................................................
.................................................
. LaTeX info: "xparse/define-command"
. 
. Defining command \smallmatrixdeterminant with sig. 'm' on line 135.
.................................................
.................................................
. LaTeX info: "xparse/define-command"
. 
. Defining command \smdet with sig. '' on line 136.
.................................................
.................................................
. LaTeX info: "xparse/define-command"
. 
. Defining command \argopen with sig. 's' on line 138.
.................................................
.................................................
. LaTeX info: "xparse/define-command"
. 
. Defining command \argclose with sig. 's' on line 139.
.................................................
.................................................
. LaTeX info: "xparse/define-command"
. 
. Defining command \braces with sig. '' on line 141.
.................................................
.................................................
. LaTeX info: "xparse/define-command"
. 
. Defining command \@braces with sig. ' s t\big t\Big t\bigg t\Bigg m m m ' on
. line 156.
.................................................
.................................................
. LaTeX info: "xparse/define-command"
. 
. Defining command \fbraces with sig. ' s t\big t\Big t\bigg t\Bigg m m m m '
. on line 174.
.................................................
.................................................
. LaTeX info: "xparse/define-command"
. 
. Defining command \absolutevalue with sig. ' l m ' on line 176.
.................................................
.................................................
. LaTeX info: "xparse/define-command"
. 
. Defining command \abs with sig. '' on line 177.
.................................................
.................................................
. LaTeX info: "xparse/define-command"
. 
. Defining command \norm with sig. ' l m ' on line 178.
.................................................
.................................................
. LaTeX info: "xparse/define-command"
. 
. Defining command \order with sig. ' l m ' on line 179.
.................................................
.................................................
. LaTeX info: "xparse/define-command"
. 
. Defining command \evaluated with sig. ' s g d[| d(| ' on line 194.
.................................................
.................................................
. LaTeX info: "xparse/define-command"
. 
. Defining command \eval with sig. '' on line 195.
.................................................
.................................................
. LaTeX info: "xparse/define-command"
. 
. Defining command \poissonbracket with sig. ' l m m ' on line 197.
.................................................
.................................................
. LaTeX info: "xparse/define-command"
. 
. Defining command \pb with sig. '' on line 198.
.................................................
.................................................
. LaTeX info: "xparse/define-command"
. 
. Defining command \commutator with sig. ' l m m ' on line 201.
.................................................
.................................................
. LaTeX info: "xparse/define-command"
. 
. Defining command \comm with sig. '' on line 202.
.................................................
.................................................
. LaTeX info: "xparse/define-command"
. 
. Defining command \anticommutator with sig. ' l m m ' on line 203.
.................................................
.................................................
. LaTeX info: "xparse/define-command"
. 
. Defining command \acommutator with sig. '' on line 204.
.................................................
.................................................
. LaTeX info: "xparse/define-command"
. 
. Defining command \acomm with sig. '' on line 205.
.................................................
.................................................
. LaTeX info: "xparse/define-command"
. 
. Defining command \vectorbold with sig. ' s m ' on line 208.
.................................................
.................................................
. LaTeX info: "xparse/define-command"
. 
. Defining command \vb with sig. '' on line 209.
.................................................
.................................................
. LaTeX info: "xparse/define-command"
. 
. Defining command \vectorarrow with sig. ' s m ' on line 211.
.................................................
.................................................
. LaTeX info: "xparse/define-command"
. 
. Defining command \va with sig. '' on line 212.
.................................................
.................................................
. LaTeX info: "xparse/define-command"
. 
. Defining command \vectorunit with sig. ' s m ' on line 214.
.................................................
.................................................
. LaTeX info: "xparse/define-command"
. 
. Defining command \vu with sig. '' on line 215.
.................................................
.................................................
. LaTeX info: "xparse/define-command"
. 
. Defining command \dotproduct with sig. '' on line 217.
.................................................
.................................................
. LaTeX info: "xparse/define-command"
. 
. Defining command \vdot with sig. '' on line 218.
.................................................
.................................................
. LaTeX info: "xparse/define-command"
. 
. Defining command \crossproduct with sig. '' on line 220.
.................................................
.................................................
. LaTeX info: "xparse/define-command"
. 
. Defining command \cross with sig. '' on line 221.
.................................................
.................................................
. LaTeX info: "xparse/define-command"
. 
. Defining command \cp with sig. '' on line 222.
.................................................
.................................................
. LaTeX info: "xparse/define-command"
. 
. Defining command \gradient with sig. ' g o d() ' on line 232.
.................................................
.................................................
. LaTeX info: "xparse/define-command"
. 
. Defining command \grad with sig. '' on line 233.
.................................................
.................................................
. LaTeX info: "xparse/define-command"
. 
. Defining command \divergence with sig. ' g o d() ' on line 243.
.................................................
.................................................
. LaTeX info: "xparse/define-command"
. 
. Defining command \div with sig. '' on line 246.
.................................................
.................................................
. LaTeX info: "xparse/define-command"
. 
. Defining command \curl with sig. ' g o d() ' on line 256.
.................................................
.................................................
. LaTeX info: "xparse/define-command"
. 
. Defining command \laplacian with sig. ' g o d() ' on line 266.
.................................................
.................................................
. LaTeX info: "xparse/define-command"
. 
. Defining command \principalvalue with sig. 'g' on line 274.
.................................................
.................................................
. LaTeX info: "xparse/define-command"
. 
. Defining command \pv with sig. '' on line 275.
.................................................
.................................................
. LaTeX info: "xparse/define-command"
. 
. Defining command \PV with sig. 'g' on line 276.
.................................................
.................................................
. LaTeX info: "xparse/redefine-command"
. 
. Redefining command \Re with sig. 'g' on line 277.
.................................................
.................................................
. LaTeX info: "xparse/redefine-command"
. 
. Redefining command \Im with sig. 'g' on line 278.
.................................................
.................................................
. LaTeX info: "xparse/define-command"
. 
. Defining command \opbraces with sig. ' m g o d() ' on line 299.
.................................................
.................................................
. LaTeX info: "xparse/define-command"
. 
. Defining command \trigbraces with sig. ' m o d() ' on line 305.
.................................................
.................................................
. LaTeX info: "xparse/redefine-command"
. 
. Redefining command \sin with sig. '' on line 309.
.................................................
.................................................
. LaTeX info: "xparse/redefine-command"
. 
. Redefining command \cos with sig. '' on line 310.
.................................................
.................................................
. LaTeX info: "xparse/redefine-command"
. 
. Redefining command \tan with sig. '' on line 311.
.................................................
.................................................
. LaTeX info: "xparse/redefine-command"
. 
. Redefining command \csc with sig. '' on line 312.
.................................................
.................................................
. LaTeX info: "xparse/redefine-command"
. 
. Redefining command \sec with sig. '' on line 313.
.................................................
.................................................
. LaTeX info: "xparse/redefine-command"
. 
. Redefining command \cot with sig. '' on line 314.
.................................................
.................................................
. LaTeX info: "xparse/redefine-command"
. 
. Redefining command \arcsin with sig. '' on line 316.
.................................................
.................................................
. LaTeX info: "xparse/redefine-command"
. 
. Redefining command \arccos with sig. '' on line 317.
.................................................
.................................................
. LaTeX info: "xparse/redefine-command"
. 
. Redefining command \arctan with sig. '' on line 318.
.................................................
.................................................
. LaTeX info: "xparse/define-command"
. 
. Defining command \arccsc with sig. '' on line 320.
.................................................
.................................................
. LaTeX info: "xparse/define-command"
. 
. Defining command \arcsec with sig. '' on line 322.
.................................................
.................................................
. LaTeX info: "xparse/define-command"
. 
. Defining command \arccot with sig. '' on line 324.
.................................................
.................................................
. LaTeX info: "xparse/define-command"
. 
. Defining command \asin with sig. '' on line 327.
.................................................
.................................................
. LaTeX info: "xparse/define-command"
. 
. Defining command \acos with sig. '' on line 329.
.................................................
.................................................
. LaTeX info: "xparse/define-command"
. 
. Defining command \atan with sig. '' on line 331.
.................................................
.................................................
. LaTeX info: "xparse/define-command"
. 
. Defining command \acsc with sig. '' on line 333.
.................................................
.................................................
. LaTeX info: "xparse/define-command"
. 
. Defining command \asec with sig. '' on line 335.
.................................................
.................................................
. LaTeX info: "xparse/define-command"
. 
. Defining command \acot with sig. '' on line 337.
.................................................
.................................................
. LaTeX info: "xparse/redefine-command"
. 
. Redefining command \sinh with sig. '' on line 339.
.................................................
.................................................
. LaTeX info: "xparse/redefine-command"
. 
. Redefining command \cosh with sig. '' on line 340.
.................................................
.................................................
. LaTeX info: "xparse/redefine-command"
. 
. Redefining command \tanh with sig. '' on line 341.
.................................................
.................................................
. LaTeX info: "xparse/define-command"
. 
. Defining command \csch with sig. '' on line 343.
.................................................
.................................................
. LaTeX info: "xparse/define-command"
. 
. Defining command \sech with sig. '' on line 345.
.................................................
.................................................
. LaTeX info: "xparse/redefine-command"
. 
. Redefining command \coth with sig. '' on line 346.
.................................................
.................................................
. LaTeX info: "xparse/redefine-command"
. 
. Redefining command \exp with sig. '' on line 348.
.................................................
.................................................
. LaTeX info: "xparse/redefine-command"
. 
. Redefining command \log with sig. '' on line 349.
.................................................
.................................................
. LaTeX info: "xparse/redefine-command"
. 
. Redefining command \ln with sig. '' on line 350.
.................................................
.................................................
. LaTeX info: "xparse/redefine-command"
. 
. Redefining command \det with sig. '' on line 351.
.................................................
.................................................
. LaTeX info: "xparse/redefine-command"
. 
. Redefining command \Pr with sig. '' on line 352.
.................................................
.................................................
. LaTeX info: "xparse/define-command"
. 
. Defining command \tr with sig. '' on line 353.
.................................................
.................................................
. LaTeX info: "xparse/define-command"
. 
. Defining command \Tr with sig. '' on line 354.
.................................................
.................................................
. LaTeX info: "xparse/define-command"
. 
. Defining command \Res with sig. '' on line 355.
.................................................
.................................................
. LaTeX info: "xparse/define-command"
. 
. Defining command \qqtext with sig. ' s m ' on line 377.
.................................................
.................................................
. LaTeX info: "xparse/define-command"
. 
. Defining command \qq with sig. '' on line 378.
.................................................
.................................................
. LaTeX info: "xparse/define-command"
. 
. Defining command \qcomma with sig. '' on line 380.
.................................................
.................................................
. LaTeX info: "xparse/define-command"
. 
. Defining command \qc with sig. '' on line 381.
.................................................
.................................................
. LaTeX info: "xparse/define-command"
. 
. Defining command \qif with sig. 's' on line 383.
.................................................
.................................................
. LaTeX info: "xparse/define-command"
. 
. Defining command \qthen with sig. 's' on line 384.
.................................................
.................................................
. LaTeX info: "xparse/define-command"
. 
. Defining command \qelse with sig. 's' on line 385.
.................................................
.................................................
. LaTeX info: "xparse/define-command"
. 
. Defining command \qotherwise with sig. 's' on line 386.
.................................................
.................................................
. LaTeX info: "xparse/define-command"
. 
. Defining command \qunless with sig. 's' on line 387.
.................................................
.................................................
. LaTeX info: "xparse/define-command"
. 
. Defining command \qgiven with sig. 's' on line 388.
.................................................
.................................................
. LaTeX info: "xparse/define-command"
. 
. Defining command \qusing with sig. 's' on line 389.
.................................................
.................................................
. LaTeX info: "xparse/define-command"
. 
. Defining command \qassume with sig. 's' on line 390.
.................................................
.................................................
. LaTeX info: "xparse/define-command"
. 
. Defining command \qsince with sig. 's' on line 391.
.................................................
.................................................
. LaTeX info: "xparse/define-command"
. 
. Defining command \qlet with sig. 's' on line 392.
.................................................
.................................................
. LaTeX info: "xparse/define-command"
. 
. Defining command \qfor with sig. 's' on line 393.
.................................................
.................................................
. LaTeX info: "xparse/define-command"
. 
. Defining command \qall with sig. 's' on line 394.
.................................................
.................................................
. LaTeX info: "xparse/define-command"
. 
. Defining command \qeven with sig. 's' on line 395.
.................................................
.................................................
. LaTeX info: "xparse/define-command"
. 
. Defining command \qodd with sig. 's' on line 396.
.................................................
.................................................
. LaTeX info: "xparse/define-command"
. 
. Defining command \qinteger with sig. 's' on line 397.
.................................................
.................................................
. LaTeX info: "xparse/define-command"
. 
. Defining command \qand with sig. 's' on line 398.
.................................................
.................................................
. LaTeX info: "xparse/define-command"
. 
. Defining command \qor with sig. 's' on line 399.
.................................................
.................................................
. LaTeX info: "xparse/define-command"
. 
. Defining command \qas with sig. 's' on line 400.
.................................................
.................................................
. LaTeX info: "xparse/define-command"
. 
. Defining command \qin with sig. 's' on line 401.
.................................................
.................................................
. LaTeX info: "xparse/define-command"
. 
. Defining command \qcc with sig. 's' on line 402.
.................................................
.................................................
. LaTeX info: "xparse/define-command"
. 
. Defining command \differential with sig. ' o g d() ' on line 415.
.................................................
.................................................
. LaTeX info: "xparse/define-command"
. 
. Defining command \dd with sig. '' on line 416.
.................................................
.................................................
. LaTeX info: "xparse/define-command"
. 
. Defining command \derivative with sig. ' s o m g d() ' on line 435.
.................................................
.................................................
. LaTeX info: "xparse/define-command"
. 
. Defining command \dv with sig. '' on line 436.
.................................................
.................................................
. LaTeX info: "xparse/define-command"
. 
. Defining command \partialderivative with sig. ' s o m g g d() ' on line 460.
.................................................
.................................................
. LaTeX info: "xparse/define-command"
. 
. Defining command \pderivative with sig. '' on line 461.
.................................................
.................................................
. LaTeX info: "xparse/define-command"
. 
. Defining command \pdv with sig. '' on line 462.
.................................................
.................................................
. LaTeX info: "xparse/define-command"
. 
. Defining command \variation with sig. ' o g d() ' on line 474.
.................................................
.................................................
. LaTeX info: "xparse/define-command"
. 
. Defining command \var with sig. '' on line 475.
.................................................
.................................................
. LaTeX info: "xparse/define-command"
. 
. Defining command \functionalderivative with sig. ' s o m g d() ' on line
. 494.
.................................................
.................................................
. LaTeX info: "xparse/define-command"
. 
. Defining command \fderivative with sig. '' on line 495.
.................................................
.................................................
. LaTeX info: "xparse/define-command"
. 
. Defining command \fdv with sig. '' on line 496.
.................................................
.................................................
. LaTeX info: "xparse/define-command"
. 
. Defining command \bra with sig. ' s m t\ket s g ' on line 526.
.................................................
.................................................
. LaTeX info: "xparse/define-command"
. 
. Defining command \ket with sig. ' s m ' on line 533.
.................................................
.................................................
. LaTeX info: "xparse/define-command"
. 
. Defining command \innerproduct with sig. ' s m g ' on line 548.
.................................................
.................................................
. LaTeX info: "xparse/define-command"
. 
. Defining command \braket with sig. '' on line 549.
.................................................
.................................................
. LaTeX info: "xparse/define-command"
. 
. Defining command \ip with sig. '' on line 550.
.................................................
.................................................
. LaTeX info: "xparse/define-command"
. 
. Defining command \outerproduct with sig. ' s m g ' on line 565.
.................................................
.................................................
. LaTeX info: "xparse/define-command"
. 
. Defining command \dyad with sig. '' on line 566.
.................................................
.................................................
. LaTeX info: "xparse/define-command"
. 
. Defining command \op with sig. '' on line 567.
.................................................
.................................................
. LaTeX info: "xparse/define-command"
. 
. Defining command \ketbra with sig. '' on line 568.
.................................................
.................................................
. LaTeX info: "xparse/define-command"
. 
. Defining command \expectationvalue with sig. ' s s m g ' on line 587.
.................................................
.................................................
. LaTeX info: "xparse/define-command"
. 
. Defining command \expval with sig. '' on line 588.
.................................................
.................................................
. LaTeX info: "xparse/define-command"
. 
. Defining command \ev with sig. '' on line 589.
.................................................
.................................................
. LaTeX info: "xparse/define-command"
. 
. Defining command \vev with sig. ' m ' on line 590.
.................................................
.................................................
. LaTeX info: "xparse/define-command"
. 
. Defining command \matrixelement with sig. ' s s m m m ' on line 601.
.................................................
.................................................
. LaTeX info: "xparse/define-command"
. 
. Defining command \matrixel with sig. '' on line 602.
.................................................
.................................................
. LaTeX info: "xparse/define-command"
. 
. Defining command \mel with sig. '' on line 603.
.................................................
.................................................
. LaTeX info: "xparse/define-command"
. 
. Defining command \identitymatrix with sig. 'm' on line 633.
.................................................
.................................................
. LaTeX info: "xparse/define-command"
. 
. Defining command \imat with sig. '' on line 634.
.................................................
.................................................
. LaTeX info: "xparse/define-command"
. 
. Defining command \xmatrix with sig. ' s m m m ' on line 659.
.................................................
.................................................
. LaTeX info: "xparse/define-command"
. 
. Defining command \xmat with sig. '' on line 660.
.................................................
.................................................
. LaTeX info: "xparse/define-command"
. 
. Defining command \zeromatrix with sig. ' m g ' on line 662.
.................................................
.................................................
. LaTeX info: "xparse/define-command"
. 
. Defining command \zmat with sig. '' on line 663.
.................................................
.................................................
. LaTeX info: "xparse/define-command"
. 
. Defining command \paulixmatrix with sig. '' on line 665.
.................................................
.................................................
. LaTeX info: "xparse/define-command"
. 
. Defining command \pauliymatrix with sig. '' on line 666.
.................................................
.................................................
. LaTeX info: "xparse/define-command"
. 
. Defining command \paulizmatrix with sig. '' on line 667.
.................................................
.................................................
. LaTeX info: "xparse/define-command"
. 
. Defining command \paulimatrix with sig. 'm' on line 678.
.................................................
.................................................
. LaTeX info: "xparse/define-command"
. 
. Defining command \pmat with sig. '' on line 679.
.................................................
.................................................
. LaTeX info: "xparse/define-command"
. 
. Defining command \diagonalmatrix with sig. 'O{} >{\SplitList {,}}m ' on line
. 681.
.................................................
.................................................
. LaTeX info: "xparse/define-command"
. 
. Defining command \@dmat with sig. 'mmggggggg' on line 714.
.................................................
.................................................
. LaTeX info: "xparse/define-command"
. 
. Defining command \dmat with sig. '' on line 715.
.................................................
.................................................
. LaTeX info: "xparse/define-command"
. 
. Defining command \antidiagonalmatrix with sig. 'O{} >{\SplitList {,}}m ' on
. line 717.
.................................................
.................................................
. LaTeX info: "xparse/define-command"
. 
. Defining command \@admat with sig. 'mmggggggg' on line 750.
.................................................
.................................................
. LaTeX info: "xparse/define-command"
. 
. Defining command \admat with sig. '' on line 751.
.................................................
.................................................
. LaTeX info: "xparse/define-command"
. 
. Defining command \flatfrac with sig. ' m m ' on line 754.
.................................................
.................................................
. LaTeX info: "xparse/define-command"
. 
. Defining command \homework with sig. '' on line 764.
.................................................
)
("C:\Program Files\MiKTeX 2.9\tex\latex\setspace\setspace.sty"
Package: setspace 2011/12/19 v6.7a set line spacing
)
("C:\Program Files\MiKTeX 2.9\tex\latex\natbib\natbib.sty"
Package: natbib 2010/09/13 8.31b (PWD, AO)
\bibhang=\skip56
\bibsep=\skip57
LaTeX Info: Redefining \cite on input line 694.
\c@NAT@ctr=\count130
)
("C:\Program Files\MiKTeX 2.9\tex\latex\rotating\rotating.sty"
Package: rotating 2009/03/28 v2.16a rotated objects in LaTeX

("C:\Program Files\MiKTeX 2.9\tex\latex\base\ifthen.sty"
Package: ifthen 2001/05/26 v1.1c Standard LaTeX ifthen package (DPC)
)
\c@r@tfl@t=\count131
\rotFPtop=\skip58
\rotFPbot=\skip59
\rot@float@box=\box46
\rot@mess@toks=\toks23
)
("C:\Program Files\MiKTeX 2.9\tex\latex\amscls\amsthm.sty"
Package: amsthm 2009/07/02 v2.20.1
\thm@style=\toks24
\thm@bodyfont=\toks25
\thm@headfont=\toks26
\thm@notefont=\toks27
\thm@headpunct=\toks28
\thm@preskip=\skip60
\thm@postskip=\skip61
\thm@headsep=\skip62
\dth@everypar=\toks29
)
("C:\Program Files\MiKTeX 2.9\tex\latex\multirow\multirow.sty"
\bigstrutjot=\dimen150
)
("C:\Program Files\MiKTeX 2.9\tex\latex\url\url.sty"
\Urlmuskip=\muskip17
Package: url 2013/09/16  ver 3.4  Verb mode for urls, etc.
)
("C:\Program Files\MiKTeX 2.9\tex\latex\listings\listings.sty"
\lst@mode=\count132
\lst@gtempboxa=\box47
\lst@token=\toks30
\lst@length=\count133
\lst@currlwidth=\dimen151
\lst@column=\count134
\lst@pos=\count135
\lst@lostspace=\dimen152
\lst@width=\dimen153
\lst@newlines=\count136
\lst@lineno=\count137
\lst@maxwidth=\dimen154

("C:\Program Files\MiKTeX 2.9\tex\latex\listings\lstmisc.sty"
File: lstmisc.sty 2014/09/06 1.5e (Carsten Heinz)
\c@lstnumber=\count138
\lst@skipnumbers=\count139
\lst@framebox=\box48
)
("C:\Program Files\MiKTeX 2.9\tex\latex\listings\listings.cfg"
File: listings.cfg 2014/09/06 1.5e listings configuration
))
Package: listings 2014/09/06 1.5e (Carsten Heinz)

("C:\Program Files\MiKTeX 2.9\tex\latex\fancyhdr\fancyhdr.sty"
\fancy@headwidth=\skip63
\f@ncyO@elh=\skip64
\f@ncyO@erh=\skip65
\f@ncyO@olh=\skip66
\f@ncyO@orh=\skip67
\f@ncyO@elf=\skip68
\f@ncyO@erf=\skip69
\f@ncyO@olf=\skip70
\f@ncyO@orf=\skip71
)
\c@name=\count140
\c@mydef=\count141

("C:\Program Files\MiKTeX 2.9\tex\latex\caption\caption.sty"
Package: caption 2013/05/02 v3.3-89 Customizing captions (AR)

("C:\Program Files\MiKTeX 2.9\tex\latex\caption\caption3.sty"
Package: caption3 2013/05/02 v1.6-88 caption3 kernel (AR)
Package caption3 Info: TeX engine: e-TeX on input line 57.
\captionmargin=\dimen155
\captionmargin@=\dimen156
\captionwidth=\dimen157
\caption@tempdima=\dimen158
\caption@indent=\dimen159
\caption@parindent=\dimen160
\caption@hangindent=\dimen161
)
\c@ContinuedFloat=\count142
Package caption Info: listings package is loaded.
Package caption Info: rotating package is loaded.
)
(C:\Users\lucp8347\Desktop\PhD\Mozambique_survey\IJERPH\Final_IJERPH_Supplement
ary_Files.aux)
LaTeX Font Info:    Checking defaults for OML/cmm/m/it on input line 42.
LaTeX Font Info:    ... okay on input line 42.
LaTeX Font Info:    Checking defaults for T1/cmr/m/n on input line 42.
LaTeX Font Info:    ... okay on input line 42.
LaTeX Font Info:    Checking defaults for OT1/cmr/m/n on input line 42.
LaTeX Font Info:    ... okay on input line 42.
LaTeX Font Info:    Checking defaults for OMS/cmsy/m/n on input line 42.
LaTeX Font Info:    ... okay on input line 42.
LaTeX Font Info:    Checking defaults for OMX/cmex/m/n on input line 42.
LaTeX Font Info:    ... okay on input line 42.
LaTeX Font Info:    Checking defaults for U/cmr/m/n on input line 42.
LaTeX Font Info:    ... okay on input line 42.
 ("C:\Program Files\MiKTeX 2.9\tex\context\base\supp-pdf.mkii"
[Loading MPS to PDF converter (version 2006.09.02).]
\scratchcounter=\count143
\scratchdimen=\dimen162
\scratchbox=\box49
\nofMPsegments=\count144
\nofMParguments=\count145
\everyMPshowfont=\toks31
\MPscratchCnt=\count146
\MPscratchDim=\dimen163
\MPnumerator=\count147
\makeMPintoPDFobject=\count148
\everyMPtoPDFconversion=\toks32
)
\c@lstlisting=\count149
Package caption Info: Begin \AtBeginDocument code.
Package caption Info: End \AtBeginDocument code.
 <Figures/Moz_sim1.pdf, id=1, 505.89pt x 504.88625pt>
File: Figures/Moz_sim1.pdf Graphic file (type pdf)

<use Figures/Moz_sim1.pdf>
Package pdftex.def Info: Figures/Moz_sim1.pdf used on input line 47.
(pdftex.def)             Requested size: 124.9073pt x 152.85811pt.

<Figures/Moz_sim2.pdf, id=2, 505.89pt x 504.88625pt>
File: Figures/Moz_sim2.pdf Graphic file (type pdf)

<use Figures/Moz_sim2.pdf>
Package pdftex.def Info: Figures/Moz_sim2.pdf used on input line 48.
(pdftex.def)             Requested size: 124.9073pt x 152.85811pt.

<Figures/Moz_sim3.pdf, id=3, 505.89pt x 504.88625pt>
File: Figures/Moz_sim3.pdf Graphic file (type pdf)

<use Figures/Moz_sim3.pdf>
Package pdftex.def Info: Figures/Moz_sim3.pdf used on input line 49.
(pdftex.def)             Requested size: 124.9073pt x 152.85811pt.
LaTeX Font Info:    Try loading font information for U+msa on input line 50.

("C:\Program Files\MiKTeX 2.9\tex\latex\amsfonts\umsa.fd"
File: umsa.fd 2013/01/14 v3.01 AMS symbols A
)
LaTeX Font Info:    Try loading font information for U+msb on input line 50.

("C:\Program Files\MiKTeX 2.9\tex\latex\amsfonts\umsb.fd"
File: umsb.fd 2013/01/14 v3.01 AMS symbols B
) [1

{C:/ProgramData/MiKTeX/2.9/pdftex/config/pdftex.map} <C:/Users/lucp8347/Desktop
/PhD/Mozambique_survey/IJERPH/Figures/Moz_sim1.pdf> <C:/Users/lucp8347/Desktop/
PhD/Mozambique_survey/IJERPH/Figures/Moz_sim2.pdf> <C:/Users/lucp8347/Desktop/P
hD/Mozambique_survey/IJERPH/Figures/Moz_sim3.pdf>] [2] [3] [4

] [5] [6

] [7] [8

] [9]
<Figures/sim2_variance.pdf, id=53, 504.76079pt x 411.51392pt>
File: Figures/sim2_variance.pdf Graphic file (type pdf)

<use Figures/sim2_variance.pdf>
Package pdftex.def Info: Figures/sim2_variance.pdf used on input line 938.
(pdftex.def)             Requested size: 302.85881pt x 246.91025pt.

<Figures/Sim2_CI.pdf, id=54, 504.76079pt x 411.51392pt>
File: Figures/Sim2_CI.pdf Graphic file (type pdf)

<use Figures/Sim2_CI.pdf>
Package pdftex.def Info: Figures/Sim2_CI.pdf used on input line 944.
(pdftex.def)             Requested size: 302.85881pt x 246.91025pt.
 [10

] [11] [12] [13] [14] [15] [16 <C:/Users/lucp8347/Desktop/PhD/Mozambique_survey
/IJERPH/Figures/sim2_variance.pdf> <C:/Users/lucp8347/Desktop/PhD/Mozambique_su
rvey/IJERPH/Figures/Sim2_CI.pdf>]
(C:\Users\lucp8347\Desktop\PhD\Mozambique_survey\IJERPH\Final_IJERPH_Supplement
ary_Files.aux)

LaTeX Warning: Label(s) may have changed. Rerun to get cross-references right.

 ) 
Here is how much of TeX's memory you used:
 11307 strings out of 493705
 196058 string characters out of 3144561
 324828 words of memory out of 3000000
 14532 multiletter control sequences out of 15000+200000
 11003 words of font info for 44 fonts, out of 3000000 for 9000
 1025 hyphenation exceptions out of 8191
 40i,12n,43p,10426b,348s stack positions out of 5000i,500n,10000p,200000b,50000s
<C:/Program Files/MiKTeX 2.9/fonts/type1/public/amsfonts/cm/cmbx10.pfb><C:/Pr
ogram Files/MiKTeX 2.9/fonts/type1/public/amsfonts/cm/cmbx12.pfb><C:/Program Fi
les/MiKTeX 2.9/fonts/type1/public/amsfonts/cm/cmmi10.pfb><C:/Program Files/MiKT
eX 2.9/fonts/type1/public/amsfonts/cm/cmmi7.pfb><C:/Program Files/MiKTeX 2.9/fo
nts/type1/public/amsfonts/cm/cmr10.pfb><C:/Program Files/MiKTeX 2.9/fonts/type1
/public/amsfonts/cm/cmr6.pfb><C:/Program Files/MiKTeX 2.9/fonts/type1/public/am
sfonts/cm/cmr7.pfb><C:/Program Files/MiKTeX 2.9/fonts/type1/public/amsfonts/cm/
cmr8.pfb><C:/Program Files/MiKTeX 2.9/fonts/type1/public/amsfonts/cm/cmr9.pfb><
C:/Program Files/MiKTeX 2.9/fonts/type1/public/amsfonts/cm/cmsy7.pfb><C:/Progra
m Files/MiKTeX 2.9/fonts/type1/public/amsfonts/cm/cmsy8.pfb><C:/Program Files/M
iKTeX 2.9/fonts/type1/public/amsfonts/cm/cmsy9.pfb>
Output written on Final_IJERPH_Supplementary_Files.pdf (16 pages, 2076652 bytes
).
PDF statistics:
 990 PDF objects out of 1000 (max. 8388607)
 0 named destinations out of 1000 (max. 500000)
 26 words of extra memory for PDF output out of 10000 (max. 10000000)
